# Supplementary material for: A High-Density EST-SSR-Based Genetic Map and QTL Analysis of Dwarf Trait in Cucurbita pepo L
Source: Int J Mol Sci. 2018 Oct 12;19(10):3140. doi: 10.3390/ijms19103140 (PMC6213718; doi:10.3390/ijms19103140)
Supplement: Supplementary file 1 [file ijms-19-03140-s001.zip]

Archive with 13 entries (12 files):
- Supplementary Files/
- Supplementary Files/Data S1.XLS
- Supplementary Files/Data S2.XLSX
- Supplementary Files/Figure S1.doc
- Supplementary Files/Figure S2.doc
- Supplementary Files/Figure S3.doc
- Supplementary Files/Figure S4.doc
- Supplementary Files/Figure S5.doc
- Supplementary Files/Table S1.DOCX
- Supplementary Files/Table S2.DOCX
- Supplementary Files/Table S3.doc
- Supplementary Files/Table S4.doc
- Supplementary Files/Table S5.DOCX
