# Supplementary material for: A High-Density EST-SSR-Based Genetic Map and QTL Analysis of Dwarf Trait in Cucurbita pepo L
Source: Int J Mol Sci. 2018 Oct 12;19(10):3140. doi: 10.3390/ijms19103140 (PMC6213718; doi:10.3390/ijms19103140)
Supplement: Supplementary file 1 [file ijms-19-03140-s001.zip › Supplementary Files/Data S1.XLS]

## Sheet: SRR information
DATA S1. Primer informations used in map construction .
	Forword primer	Reword primer	Tm	Expected product size	PCR products	Polymorphism between parents	Distorted in F2 population
CMTm1	CGGAAAAGGAGGATTCATGT	GCCTAAGGACAACCCTTCC	59	105	yes
CMTm10	TGTCTTCGACTGCAAATCCA	CGTCAGGGAGAGGTTTTCAC	60	125	yes
CMTm100	TCGTTCGTTATTCTTTCACTCG	TGACTAAGGAGAGGGGAGAAGA	59	104	yes
CMTm101	ACCACAGCTCCTTTTACATT	AGCTGTGAGGATTCAGACTT	54	102	yes
CMTm102	ATCCTTGCCACGTTTATGCT	GACAGCCTCAGCCTCAGC	59	175	no
CMTm103	AAAGGCCTTGGATTTTTCTCC	CCTTTCATGGTGGTGGAAGA	61	198	yes
CMTm104	TGAACTGGGAGAGAGGTTTG	TGTCAGCTTCCTCAGTAGGG	58	140	yes
CMTm105	TCAAATTTTTACGTTCGGTGA	GGATGCATGCAGCTAGTTCT	58	103	yes
CMTm106	CTGCATTCTACCGGCTCAAG	ATTTTGATCGCACCCATTGT	60	131	yes
CMTm107	ACAAATGCCATGAAACACAACA	TGGTTGCTAGAGACCGTTGG	61	127	yes
CMTm108	TAAGTTGTGGGTGGGGAAAC	TCCCATCCTCTACTGTTGCAC	60	111	yes
CMTm109	ATTCCCACAAGATGACAAGC	AAAGTGGACCACAAAATTGG	57	134	yes
CMTm11	TGGAAGGATTCTCCCACAGT	TACAATTTGACGTCCGCAAG	59	108	yes	yes	expected
CMTm110	CCCTTCACTCCTTCATCTTCCT	AAGAAGGGGAAGAGGAGCTTG	61	124	yes
CMTm111	CTCCATTCCCATGGCTTC	CCATGAGCTTGAGAGAGGTG	58	110	yes
CMTm112	AATACGACGGCGTTTCACTC	CCTACAGCCGTGGATGCT	60	107	yes
CMTm113	AGAGCCCACTGTGATGACCT	ACCCCACCAAATTAATGCAG	59	140	yes
CMTm114	ACTTGGCCCATTCCTTCTTC	CAATTTGCTACACCGCCTCT	60	122	no
CMTm115	AAGTCCACAACATGCAAACG	TCTCTTAATTGTTTCTCCCGATCT	59	99	yes
CMTm116	GGAGTTTAGATGAGGCAGGAT	ACTTCCACATTTTCTCTAACCTTC	57	152	yes
CMTm117	CGAGCTTCTCGAGCTTGAAC	TCTCACACATTCTCCCTTTGG	60	143	yes	yes	expected
CMTm118	CACTTCACGGACTCCCTTGT	CAGCAGAAGTGCGAAGACAG	60	136	only HM-S2
CMTm119	GAAGCTGCCGGAAGTTAGC	GGGACCACCCTCTTCTCTTC	60	149	no
CMTm12	CATGTTTTCTCATTCACAAGCTG	AGGGCGTTGTTAGGTTTGTG	60	122	yes
CMTm120	GCCAAAGGTTCCAAATGACA	TGATTTGCGCACAaACAAAC	60	121	yes	yes	expected
CMTm121	CCCAAATTCAAAAGAAAATC	CCAGTTAAATCAGACCGAAT	54	85	yes
CMTm122	CAACGTGAACCTCTTAACGTGTC	CTGGGATGAAAAGGAACCCTA	60	133	yes
CMTm123	TAAGGAGTTTAGATGAGGCAGGA	GCGTTCATCTATCATTCCCAAT	60	195	yes
CMTm124	ACGCTGCCTTTTCTTCTCTG	TGACTGAAAAAGGGCCAAAC	60	118	yes
CMTm125	ACTTTCCGGGAAGGAGTGAT	AGTGCCGCTTCAAAACAACT	60	110	yes
CMTm126	TTTCATGTTATGATATTGTCAG	TCCAAAGCTTACGTTTACT	50	159	yes
CMTm127	CAAATTCAGACGCTTCTTTTGG	AGAATTGAGCAAAAAGGAGATGG	61	107	yes
CMTm128	ACCAATTTTTGATTTTCAGTTTGC	AGGGGGAAGAAAAGCGAAG	60	86	yes	yes	expected
CMTm129	TGATCGAATTGTGGCTGGT	AATCAATCTGCTCCGTCGTC	60	148	yes	yes	expected
CMTm13	AAGCTCCCCAGAAACACAAT	ATTGGGGTCAGAATGAAGGT	58	103	only Jinganlu
CMTm130	CCCTCCACCACCTCCTTAG	CAGGGGGATCATAAAAGTGG	59	110	yes	yes	expected
CMTm131	TAGAGTTCGATCAATGCAA	GTTGATACTTCAACCACGTT	52	111	yes
CMTm132	TTCGAGTTTAATTCCCTCTTCG	CCATTTCTTTTTGCCTCTCG	59	107	only Jinganlu
CMTm133	CGACGTATGATCGAGCCTCT	TGCTAAGCCGTTGTCATCTCT	60	166	yes	yes	expected
CMTm134	TGCCTTCCTTCCCTGATCTA	ATCAATCAGCTGTGCGTTTG	60	147	no
CMTm135	GTGGCCGTAGGTTTGTCAGT	TCAGAGAATCGGAGCAGAGAG	60	125	yes
CMTm136	GGAAAGCAAGGGAGAGGTTC	TTCATTCTCCTTCACCTATTTCTTCT	60	121	no
CMTm137	ACGTTCTTTCTGCCTCCAT	ATGCCCATTATGCAATTCTC	57	102	yes	yes	expected
CMTm138	ACGGAACCGGGGAAAGTAT	TGGTGCCAACAGTTCATCAC	60	121	yes
CMTm139	TCATTAGGTCTCTGCCAGCAT	GTTCTCCTCCTCAACCAACG	60	126	only HM-S2
CMTm14	TCTGCTGTCTTCATCTTTGCT	CCAGCAGACAAGCTAATGTGT	58	137	yes	yes	expected
CMTm140	AAGAAGAAGAGAAAGGGAAATGG	GTATCTCTATCTGCCAATCTGCTG	59	150	yes	yes	expected
CMTm141	CCCACTTCACTTTCGCTTCC	CGATTCGCGATTGTTTCTGA	62	111	no
CMTm142	TGAAGCTCCACAAACGATCA	CCGCTCATTCTGATTTCTCCT	60	118	yes
CMTm143	GCCGGAGAAGGAAGAAAGTT	TCCCGCTTCCTCAGCTATAA	60	114	yes
CMTm144	ACATGGGCATACCTCGAATC	CACCTGGCTGTTTTGTCTGA	60	150	yes	yes	expected
CMTm145	GCTTAACCAAACTGATGAAACTG	ACTCCTTTTCAGAGGGGTTG	58	83	yes
CMTm146	TCCCTTTTCCAGCCGATTAT	AGCCCACCAATGCACTACAG	61	169	no
CMTm147	CAATCGGATCTCCGTCTAGG	CGATGTAAGAAGAGCAATAGGAATC	59	154	yes
CMTm148	TCTCCACTAATCTCCATGTAGCAC	GCTGAAGGGGCAAAATTATCT	59	106	no
CMTm149	AAAAGATATGATTTTTGCATGTT	TTTCATGTTATGATATTGTCAGC	55	78	yes
CMTm15	TCATTTGGAATCTGGGCTCT	TGGGAACTTAAGGAATGATCG	59	103	yes
CMTm150	TTAAGATAGTTTCAGGATTCCATGT	AGGAGTTTGAAACAAATGAAGG	57	134	yes	yes	expected
CMTm152	GGAAAAAGGTGGTGAAGATCA	AAAGCATTTTGAAAGCAAGAAAC	59	144	yes
CMTm153	TCTGTGGTAAGGAAATTAAGGTG	AACACCAGCACCAGAAGC	57	143	only HM-S2
CMTm154	CAATCCCCCTTTCCTCGT	TCAGAGGTTTACGCCGTTTC	60	138	yes	yes	expected
CMTm155	ACTTGCGGACTTTCACACCT	TGAAATGAACGCAGAATTGC	60	140	yes	yes	expected
CMTm156	TGGTTTTGTTTAGGCCTTCCT	CCAAAAGCAAAGCCATAAGAGT	60	155	no
CMTm157	GGACAGAGTGGCTAGGTCTGAGT	CCAAACAAGAGATGGGCAGA	61	126	yes	yes	expected
CMTm158	CCCAGCTATGAAGGTCTCTG	AAAAGCACAAAAGAAACACCA	57	80	yes
CMTm159	GAGCTCCGGAACCGATAGAG	GGGAATAGGGGGTCAGGAGT	61	141	only Jinganlu
CMTm16	TCTTCTTGTTCACTCCGTAAGGT	TGCTCAGTCTCGAGAGAGTAGTTC	60	118	only HM-S2
CMTm160	GAGAGTGAAAATGGCGATCAG	GCCACAAACAGATTGGAAATG	60	167	no
CMTm161	TTCTCATACATCCCAGCCTTG	TGTGGTTTCATTCAGCAGGA	60	109	yes
CMTm162	TGGATGGGGAAATTATTGGA	ATTCAGGGGAGATTGGGACT	60	97	yes
CMTm163	CGCTGATGATTCCCTTTCAG	AGCCACGTAGTAAGCAATTTGG	60	113	yes
CMTm164	AGCCTTTCAGAAGAACCAAG	GGCTTCAAACAAATACTAACCA	56	140	yes
CMTm165	TTCCAGACCCAATTCCCTTA	TCCATGGAGATGGGAGGTAG	59	126	yes	yes	expected
CMTm166	TGAGGAAGAAACTAAAACTGAAACAA	ACCATTTCAAACCCACATCAG	59	106	no
CMTm168	CAAATTTTCTTCTACAATTTGGT	GTGAATGAACATGCGTCTC	54	102	yes	yes	expected
CMTm17	CCTCTTTCAGGATTTCATTCAT	ACAAGCGATTATCTTACCGAGT	57	113	no
CMTm170	TCAGACCCACTCCCATGAAC	AGCGAACACGTGAAAACGTC	61	113	yes
CMTm171	TCCACTTCACGCTACCTTTG	GGGTCATATGGGGTATTTCG	59	116	yes
CMTm172	CATTGGAGTGCGTGAAATTG	GTGAGTGGTCAAAGGGCATT	60	115	yes
CMTm173	CGAAGTAGAGGGGGAAAACC	CTTCCAATGTTGGATTTGCAT	59	146	no
CMTm174	GTTGGTTTCTGAAATTGTGTGG	TTTGCTTCACAGACATTATGAGC	59	150	yes	yes	expected
CMTm175	GAGTGATGTTTTGAGTAAACAG	CTTGTTCATCATCATCTGTG	52	94	yes
CMTm176	TGCTTTTGGCTTTACCTCTC	CGAGATTTGCATCTTTCGAT	57	128	no
CMTm177	CAGACGTCGAACGTTGTCAC	CTGGAGAGGAGCATTTGGAG	60	101	yes
CMTm178	AGGTGGCATCTGTACACTGAG	TGAACAAACTCCACACCAATAG	57	114	yes	yes	expected
CMTm179	GCGTAAAACCCACTTGATTG	GATGATGATTTTAATGAATTGAAGG	58	100	yes	yes	expected
CMTm18	ATGGGTTTCACCAAAAGCTG	AAGCGGACGACTGACGAC	60	217	yes	yes	expected
CMTm180	TCGTGTCGAAAGTATGTATCCAC	TTGGGCTGCTTTAATGGTAGT	59	100	yes
CMTm181	CCCTTAAGGTCTCGCAGCTT	TATTAGGCGGACGGACAGG	61	100	no
CMTm182	AGTTGGCTTTAGCACATGG	GGACATCAGAAGCCACAGT	56	111	yes
CMTm183	CTTTGCATTGCCACTCTTCT	TGAGGGAAATTGAATGTGGT	58	115	yes
CMTm184	AAGGATCGTGATCTCAGAGAAG	ACGATCACGTGTTCTATCTCG	57	132	yes
CMTm186	TCCAAATTTCAGGGAAGTGAGT	CCGAGATGAAGAAGGACGAG	60	146	yes	yes	expected
CMTm187	ATCGGTGAGTCCCAAAAATG	ATCACAAAGCGGGAAAACAC	60	128	yes	yes	expected
CMTm188	ACTGAGAGGCCCTGAATTGT	CCCCCTCTTAGTCTTAATATTCTCA	58	158	yes	yes	expected
CMTm189	AATTATATAGCTGGCTGGATCG	AACATACAACAGCAGGGAATG	57	106	yes	yes	expected
CMTm19	GCATGGGAGATGAAGGTTAG	ATTTCCTGGTGGTATGAGATTC	57	105	yes	yes	expected
CMTm190	GCATTGGATAACCTTATTCTG	CTCCTTCGACAGGGAAG	54	96	yes
CMTm191	TCGAAGTTTTCTCAACTTCAAGC	GAAGGAATCCATCCACAACG	60	135	yes
CMTm192	CCAATGCTTTGACAACAACCT	GAAGGAACGGGCATAAGTGA	60	129	yes	yes	expected
CMTm195	GATTTCAACGGGCATTAAATTG	GCGCTATGCCATTTTCATAGTT	60	102	yes
CMTm196	TCACGAAAAACCCTAAACC	GTTAACCCAAATCAAAATGGT	55	128	no
CMTm197	CCACAAGCTAATCCCCTCCT	GCAATCCTCCATGCTTTCAT	60	143	yes
CMTm198	TGCCGGCTTAGACAGTAAGG	TGCATGTTCAAGAAAGATGGAC	60	119	yes
CMTm199	GGACACGTATCCGTCACCTT	TTCCCCATCTGCATGTTACTC	60	192	yes
CMTm2	GAACAAGAATGAATAAAAGGAGTGG	TAAATCATCTTTCTTGCTTTCGTCT	59	100	yes
CMTm20	GTGGGCCATATCGATTCACT	CGAAAGTCGCAGAGAACACA	60	126	yes	yes	expected
CMTm200	TCTTTGTTTATCGATTTTG	CGGAAAAGAATACGAAC	48	83	yes
CMTm201	CATTTGGGCTGTATCGACCAT	GCACCAGTCAAGGCCAGAG	62	127	no
CMTm202	GGTGCTCAATTACCCCTGCT	CAACCTGACAGGCAAACCAG	61	108	yes
CMTm203	GATACCGTTTTTCGAATCAAATC	CAAATTGATAGGAATGTGCAGAG	58	102	yes
CMTm204	GGTCATAATATTTTCAACCCCATC	TTCTCTTACACCAATTTTGTTTGG	59	154	yes
CMTm206	AGGAACGGAGGGATAGAAAAGA	CCTTGTCCCCAAGTTGCATA	60	171	yes
CMTm207	GGAAGAGAGAGATTGTAAGCACA	CCCTACACAACAGTGGCTCT	57	108	yes	yes	expected
CMTm208	CGCCACAATAACCAGTGAAC	TGAGGTCATGATTGGCTAAGAC	59	120	yes
CMTm209	ATTAGAATCCCTTGGAGAACG	GCAATCGTTTTTCTGTTGGT	57	152	yes	yes	expected
CMTm21	CTTGCTCATGCTGTCAACCT	TCAAGTCTGCCCTGCACTTA	59	139	yes	yes	expected
CMTm211	GGGTAGTTTGAGGGCTCGTC	CCTGCAAAGGGAGAAAAGAGA	60	101	yes
CMTm212	AACCTAACCCCCAAAACAGC	AAATGCGCAGAAGAATCCAG	60	118	no
CMTm213	TTGAGTGGAGAAAATGTGTAGC	GGGGAGAGAGTCATGTTGAG	57	131	yes
CMTm214	TGCTTTGATCAGTGAGCAGT	GGATGTACTCTCCGGACTTTC	57	139	yes	yes	expected
CMTm216	GAATAGGGGGTCAGGAGT	AAACTGTAAACACTATCGATGAA	53	90	no
CMTm217	CCCGCTAGCATCACTCATC	TGGGTTCAAAACAAAACGAA	59	92	yes
CMTm218	TATCTGCACGCCAAACTCG	ACTTCGAACGGGAAGAAGGA	61	102	yes
CMTm219	TTCAGAGGACATCTGCCATT	ATAGTTCTCGCTGGGCTTG	58	112	yes
CMTm22	CTCCCACATTTCTGTTCAGC	AGCTTCTGAAGGTCGAATCC	58	108	yes
CMTm220	AAGCCAAAGCCCCTTATCT	TTTTTGAAATTCTTTGCATCACT	58	133	yes
CMTm221	CAATAAGATAGCTCTCACGTTGC	TGCCTAGTTATCGCGACTTC	58	108	yes
CMTm222	GCCGTTTTCTCTCTAGGATGC	TAGGTCCCTGATTCCCTCGT	60	134	no
CMTm223	ACAAATCCATGGACATTGAGC	ATTACCGAAGCAAGCACGAT	59	131	yes
CMTm224	GTGGGTCGCTCCTTAAA	ATAGCGGATAAAGTGGACTG	54	120	yes	yes	expected
CMTm225	TGCCAACTCAGGAATAAACACC	GAAGGCTGTTGGGTTTTGCT	61	211	yes
CMTm227	ACTTAGTTGAAAACAACAATTTACCA	TTCTCTCCCAGATTCTAGTTGC	57	209	yes	yes	expected
CMTm228	TCAACTTCTCCCTACCCAAGG	TTCAAAGGGTGACTTACCTCAAAG	60	200	yes
CMTm229	CTGGAGCAGCTGAAGATGTG	GCCAAAAATTAACGGAAACG	59	136	yes
CMTm23	TGTATGGGGGAGTATTTTGG	TCAAGTCAACGAGTATCGTCAT	57	103	yes	yes	expected
CMTm230	GGATGCCATATATCTGAATCCTG	CGAAATACCGCTGCAAAAG	59	120	yes
CMTm232	AGAAAGAAATAAGGAACCCACAG	CGTCTCGCAATTCTTCAACT	58	196	yes
CMTm233	CCCTTCTCGCTGATTTCAAG	CAGCGCAACAGCATTACATC	60	136	yes	yes	expected
CMTm234	GGTGTCGGAAACGAGATAAGG	CATAAGGGCGCTCAATTTCA	61	193	yes
CMTm235	AATCAGGTAGCCAACACCTA	AGACCATTCATAATCAGATCCT	54	107	yes	yes	expected
CMTm236	TTGTTGACTCTGGCAAATCG	TCGAGTCTTCAGCATTATCAGC	59	121	yes
CMTm239	CAAAGATCTGTTGTGTCAGAGT	GGAGAGTGGAGGAGGTAGAT	54	167	yes
CMTm24	CATTTTCTCTTCCATTCTCATCC	CAACCCGGATAACAGAGAGC	59	108	yes
CMTm240	ACCATTGCCATTTCTGAAGG	TTTGAGTGGGTGCTTGTCAG	60	150	yes
CMTm241	TTCAGGAATAGGGGGTCAGG	GAGCTCCGGAACCGATAGAG	61	144	yes
CMTm243	GACAGGACAGGTCAACACCTC	AACCCAATTGCACAGCTTCT	59	139	yes
CMTm244	GTAAAAGAGAAGGAATACGG	CAGCTACAAAATAGTTACTGAAC	50	120	no
CMTm247	CCAAAATTCACTAGAAGTAACGATCA	ATGCAACGAAGTTGGGGTAG	60	129	yes
CMTm248	TGATCATGAAAGGGGGAGAG	CCACTTCAAGCTTGCCTTCT	60	248	only Jinganlu
CMTm249	CATCATCAATCGAATAGATTTCATC	GAAAACTCCCTCGTTTACGC	59	164	yes
CMTm25	TGAAGCTTTCAGAAATGAATGTG	CTGACGTCGCTACTCATAGCA	59	158	yes
CMTm250	GCCGCTCTATAAAGTACCTCTCTC	GCGATCCCATTCTCAGTTCT	59	138	yes	yes	more than 150cM
CMTm252	CCCATTCCCCATTTCTTTCT	CAAATTCGATCGGCTTTACAC	60	101	yes	yes	expected
CMTm253	GCAACAAATTGTAGTTGCAAAG	GCCAAAGGTTCCAAATGAC	57	155	yes
CMTm254	TGATGATTGTTCATCTATGTGGA	GGGAAACTGTGACAAAATGG	58	235	yes	yes	expected
CMTm255	CGCTTCCTTCCTTCTTGGATT	CCACTGTTGTGTAGGGGAAGC	62	91	yes
CMTm256	GCCTTGTAACCCAGTTGGTG	TTTCGCTATGCACAGATTGC	60	152	no
CMTm257	CTTGATCACGAATCTCCCACT	ACGGCGGAGGAAGAAAGTA	59	125	no
CMTm258	GAAAATGAAGTGGGCCTAAAC	GGGTTTAGGGTTTCTCTGTGT	57	62	no
CMTm259	ATGGAGACGCGCAAGTAGAT	ACCTCGAGGAAGCAAAAATG	59	169	yes	yes	expected
CMTm26	ATCATGGGGTGAACAGAAGG	GTGACCTATTTCCATTGGTTCC	60	153	yes
CMTm260	ACAATGGTTCTTTTGATCCTTGA	TGCAAACAATGTGTGTGTGTG	60	90	yes	yes	expected
CMTm261	GGTGGCCTCTGAACAATTTC	ACCTAACCAATGGGCATGAG	60	228	yes	yes	expected
CMTm263	AGCAGCAGAGCAAGTGAAT	TGTTTGGTTAAGAGAGAGAGAGAG	56	150	only Jinganlu
CMTm27	TTTTGTGTGGAACCAATGGA	TGAATCTCTCCCGTTTCCTC	59	101	no
CMTm29	AGCGCAGCGACAGAAAAG	AGCTTCTACGAAGGCGAGGT	60	91	yes
CMTm3	ACATGTAAATGAATTTCCAGCA	CCCAATTTAAAACTGCGAAC	57	100	yes	yes	expected
CMTm30	AGGTCCATATTTGACG	CAAACCATAACTTCCAG	46	161	no
CMTm32	GGGGGTTTTGTACATATGAGGA	CAGCCAAACCCTTCATTGAT	60	137	yes
CMTm33	GGGTGACCACTTGGGAAGTC	GGGAGAAGAAACGCGATGAG	62	150	yes
CMTm34	TGAAACTACACTACATGACCTTGG	TGGGTTGGTAGACTTGTAGTTGA	58	120	yes
CMTm35	CATCAGGTTATTGAGTTTTACTCAGAC	TCGTCTGCCCCAATAATTC	58	148	yes	yes	expected
CMTm37	CGTGTTTGTGTTGGAAAAGC	AAGCAAACCCACAGAAGGAG	59	138	yes
CMTm38	TCATTATGGTCGAGACCGAAG	CCTCATTTTCTCATCCTCAAGC	60	102	yes
CMTm39	ATCTTTGTGCTTCTAACCTTTTTC	TAAAGCTCGAAAAAGCAACC	57	153	yes
CMTm4	TCAGGTTTGAGGTTGAATCG	TTCACTGTCAGGAAAGACTATCG	58	180	yes
CMTm40	TTTCATGAATTGAAGGGAATGTC	CAGCGTCCCACTTTCATCTT	60	150	yes
CMTm41	CACTTGGGCTAAGGGTCAAG	GGGGGCGTATATGATACCTG	59	76	yes
CMTm42	ATTGGTGCCGAAGCTATCAC	CCCACGTTATGGAGCAGAAT	60	211	yes	yes	expected
CMTm43	CGACGTATACGCCTTGAGGT	GCAAGAGAAAGACAATGCACAC	60	140	no
CMTm44	CCCGACGTCAGGATTATCAC	GGAATGTTTCTAAGCCAAATGC	60	107	no
CMTm45	GGCGATGTGGACTTGGAGAT	CATCGCTCCAAACGAATCCT	62	175	yes
CMTm46	CTTTCCAATCCGCATTTCAT	CGGAAAGATGAAGCTAAAAGACA	60	167	yes
CMTm47	TCCATTCCCAGATTTGAACG	CAGAGCCCACCTAACAGCAG	61	143	yes	yes	expected
CMTm48	AAGCCTTTGGGGACCTTTAC	TTGAAACCTTCAAACAAGAAATTG	59	101	yes	yes	expected
CMTm49	TCCCCATTCATTCATTCATC	GGAATCTGAGGCTTTTGAGG	58	100	yes	yes	expected
CMTm5	TTTCTCGAGCCTCAC	ATGGACAATTTGGATATTA	47	97	yes
CMTm50	CAGTGTTCCTCTCCCCATTC	TCGGACTCTGAACTTGACCA	59	92	no
CMTm51	AATGAGATGTTAGCGGGAGTT	TGGAAGTCGCTACTTTGTAGG	57	99	yes
CMTm52	GCTCTCCATTTTCCAGCTTC	GACGCAGAGGGAGATTAATGA	59	242	yes	yes	expected
CMTm53	CCAAAATCCTCGAGGTAAGG	TCATTTCGATCTCTCGTTATCAG	58	150	no
CMTm54	GTGTGGATGCAAATGGTGAG	GGGAATCGAGGGTTTTGAAT	60	143	yes
CMTm55	GTTGTTAATAATCGGAACAAAGC	AAGACAGAAGGTCAGAGATATATGAAT	57	170	yes
CMTm56	TTTCTCCAATGCCAATCACA	CGCCGTTGAGTCAATTCAG	60	139	yes
CMTm57	CGGAGCGAGTGTAGTCGAAG	TACGGTGATCCCCAGCAGT	61	150	yes
CMTm58	AAGCATTTCATAAGTCACAGAG	TGAAGTGCTTTTTGTATTGG	54	186	yes
CMTm59	GCTCCGGAAACTGATTCAAG	GAGTTGGACAGAGAGGTTACGG	60	125	yes
CMTm6	TTTTTAAAGGGCTGAAAATAATTG	GTCTGCGAAGCTCGAGTG	58	131	yes
CMTm60	TCCTCCAAAGCATACCAACTGT	GCGCCATTTTATTGATTGGAT	61	105	yes	yes	expected
CMTm61	GCCATTATTCCACTCCATGC	TGCCTGCACCTGTTTTAGC	60	172	yes	yes	expected
CMTm62	AGTGAGGGAGGCGACAACT	GAACGTGTCCATGTCATTGC	60	100	no
CMTm63	GCAGAAGATACCGTCGGAGT	AAGGTGAACGGGAATGTGAG	60	144	yes
CMTm64	CGCAGCAAGCTGTGAGAC	TGAAGGAGGTAAAGCCCTCTC	60	173	yes
CMTm65	GAACTTCGTGTGTGCGTGTC	TTGCTGGAACTTCCTCTCGT	60	97	yes
CMTm66	ACGCGTTGTTGTTAGTGTGG	GGGGATTTATGAACCCAACAT	60	126	yes	yes	expected
CMTm68	CGCCATCGTTGTTCTTCAC	AGATCCACAGCGATTTCGTC	60	109	yes	yes	expected
CMTm69	ATCTCGTGCACGGAACTGTC	TGCAGCTGGAGCATAGTCG	61	113	yes
CMTm7	AACCAAACTCCGGCAAGA	GTTCTCTCCGTTCAGGATGG	59	152	yes
CMTm70	CCGCTCTCTCAGTCTCTCAAG	TCAACATCGTCTCCCTCTGA	59	155	no
CMTm72	TTTGTGTGGAACCAATGGAA	CTTTCCTCCCTCCTCAAGCTA	60	86	only HM-S2
CMTm73	ATGCTCAGACATCCATGCAC	GCGAAAGATTACCGATGCTC	59	107	yes	yes	expected
CMTm74	GGAATGTACAAATGCCATGCT	ACATTGAGTTTGTCTTTGATCTGTTC	60	100	yes
CMTm75	TCGAGTCTTCAGCATTATCAGC	AAATTGGCCGAAGGTTTCTT	60	90	yes
CMTm76	CGGACTATGGTCGGGTGTAT	TTGCTTCTTCGAGTGTTGGA	60	168	yes	yes	expected
CMTm77	AACACTCGGCCACAACATC	CTCCTTGTAAAACGGGTTGC	60	189	yes
CMTm78	GCAGTTACGCAGGAGCAGAC	AACAGCTCTGCCTCCTTGTTC	61	209	yes
CMTm8	AGACTAAGTTTTCAGGCAGT	GAACTTGTAAATGATCTATGTTG	51	140	yes
CMTm80	GGCCTAATGGGTTGTGAAGA	AGTGGAATCCATTTGTTCGTG	60	129	only HM-S2
CMTm81	GGGAGAGAAGGACACGAACA	TCCCAAAATTAAATCCTTCCATT	60	149	only HM-S2
CMTm82	GGCCCGGAAATATGAAGAAT	AAAATTGCTAGGCTGTAGTGGTG	60	105	yes	yes	expected
CMTm83	GGCATTTCTGAGAACAGCTT	ACGTTAGTTATGCTATTTTGTAGGC	57	111	yes	yes	expected
CMTm84	TATCACCAAACGTGCAT	AGGTTTTGAAGAACAAATTC	51	122	yes
CMTm85	AACAAATCCCTCCCCAAACC	GTAGACAGATTCCAGCGGCATT	62	150	yes	yes	more than 150cM
CMTm86	CCGCTCTCACCTCTTCTATG	AGAGGTGGGAAGAGAGAAGG	57	122	yes
CMTm87	AATCTGCAAACGGACTTCAAT	TCACAGTGATCCCCAAACTC	58	104	yes	yes	expected
CMTm88	CATCGACATTCGCCTCATC	AGGCAGCTTCCAAATCAGC	60	110	yes	yes	expected
CMTm89	ATAGGAATGTGCAGAGCTGAG	CAATATAGATACCGTTTTTCGAATC	57	102	yes
CMTm9	GCCCAGAAGACAAAAGTTCG	TTTTTGTGTGCGTGTGTGG	60	158	yes
CMTm90	TGAAGCATTAAAAATGGGTGTG	ACACATTGCCCACTAATTCTAGG	59	150	yes	yes	expected
CMTm91	CCCTAGAATTAGTGGGCAAT	TAGGCCTAAAAAGACCCAAT	55	80	no
CMTm92	GAAAATTTTGAACAGACTCAA	CAGTAGAAAAATAAAAGAAAAACA	52	117	only Jinganlu
CMTm93	GGAGAAGCTCTGAAACCCACT	ATAATACGAAGCGGGGAAGG	60	156	yes	yes	expected
CMTm94	CCTTCCCCGCTTCGTATTAT	TCATGGGTTTCGACTCTGTTC	60	131	yes	yes	expected
CMTm95	AAGAATCAGAGCATGAGAATTGG	ATCTAATATGCCGCGCTCAC	60	100	no
CMTm96	CGTCCATTTGGAAGCTCAGT	CATCCTCGTTCCTTGAGATCAT	60	107	yes
CMTm97	AGGGGGAACTGATAGTCATCG	ACCTCACCTTCCATCGTCAC	60	164	yes	yes	expected
CMTm98	CTCTCCCCCTCCTCCACTC	GCGTTCTGCATTGTGGAAGT	61	106	yes	yes	expected
CMTm99	GGGGTTGTTTGAATTCCTGA	TCGACTTCACAATTATCGGATG	60	128	yes	yes	expected
CMTmC1	AACGTCCTTACTGGCACACC	TTCCACAAGTTGTTTTGGTCAC	60	124	yes
CMTmC10	CCCTTACATTCGTCCCTTGT	AATATTGGGCTTCCATACGC	59	121	yes	yes	expected
CMTmC11	TTGCAACATTTGACTAAATTCCA	CTCCTCTTCTGCCGATCAGT	59	127	yes	yes	expected
CMTmC12	TTGAATCCGCATTTCTCAATC	AGAAGATGGAACGTGGGTTG	60	108	yes	yes	expected
CMTmC13	CGATGAGTTGCCACATGAAC	GCTTACCATCGGATCTTTCGT	60	100	yes
CMTmC14	AAGCCGTGATGGACAACATT	CCACCACCCCTGATTTTAACT	60	129	yes
CMTmC15	TATGTAGCGCTCTGCACAAT	CCTCAATGTAATGTTTTGAATCC	57	113	yes	yes	expected
CMTmC16	TTATAAGAATGATGTTACTCGAT	CATCATCATACATCTTACATTG	50	105	yes
CMTmC17	CCCGTGGGATATCATTAGATAAG	AATATGTCCCTGCCTGGGTA	59	100	yes
CMTmC19	CACGTAAGACCATGGCTGTG	TCGCTACTAACGTTTGATGCTC	60	132	yes
CMTmC2	CCACCCCACTTGACTTGA	AATGGAAAAAGCAGCATGTC	57	122	yes
CMTmC20	GAGACGTTTGGCTTTTCTTG	AAGAAGTTCCTCGATGGTCA	57	176	yes
CMTmC21	GTTTTCCCGAGGAAGAGGAG	ACCTTATATTCTGGTCTGCCACA	60	112	yes	yes	expected
CMTmC22	TCGAAGTACGTGATGGGACTT	CCATTATGATAAAGCTCCGTTGT	59	155	yes	yes	expected
CMTmC23	CCCGTAAGAAAGCCTCATTC	TCCGGTAAGTAAAGTATGAAGTCG	58	161	yes
CMTmC24	GAACTCTAATCCAGCCGTTG	TTAAAATAAATGGAGCAAATAATGAG	57	102	no
CMTmC26	TTGAAGCACTGGAAGCCATT	GGAAGGAAGGGGAGAGTGAA	60	173	yes
CMTmC27	AAAGGAACATCAAAATGGTTGC	AGCTTTCAGCTTGCTTTCCA	60	106	yes	yes	expected
CMTmC28	GGTCAAATTCAAGGGCTTACC	AGGAGCATCCTTGTCGTTGT	60	111	yes
CMTmC29	CTGGTTTTTCCACACAGAATCA	CCCAGAAGGGAATTGAAACA	60	168	yes
CMTmC3	CATCAGGGGTACTTCCCATT	ACTTCCGGAGGTCAGAAGAC	58	131	yes
CMTmC30	TCAAACACTTTCTTTGGAAGGAG	TTTCATTGAACTGGGTCAAGC	60	104	yes
CMTmC31	GGGCAACACCACAAATGAAC	GATGCCTCCACCATCGAGTA	61	113	yes
CMTmC32	CCGCCACCACTGAACAACT	GGCTGTGGCCCTCCATAGT	62	113	yes
CMTmC33	TCGTTGTTGTAGCCTTTTTGC	AAGCGAGGAAGAGAGGTTTTG	60	105	yes
CMTmC34	CGACGAATCTTTTGCTCCTC	CTCAAATCCTCCCTCACTCG	60	107	yes
CMTmC35	CACGCCTCTGATTCTCAACA	GTTTCCATTGATGGGGTTGT	60	109	yes
CMTmC36	TCAAAACGGTAGGAACTTCACA	GCGATGTTTATAGCTTCGGAGT	60	169	yes
CMTmC37	TCCACACTCAGCTACCACCA	GAAAAGGCAAATGGGGAATC	60	110	yes	yes	expected
CMTmC38	TGTTCATAATATTACATTTTCTTCGTC	AATTAGGGATTGAATTGAAATGAT	57	153	no
CMTmC39	CCACGTTTTAATATAGAATAATGTCA	TACATGATGGCGTTGGAT	55	116	no
CMTmC40	CTCCTACGTAAGGGCTGTGTG	GCAATGAAATGATGGGACCT	60	135	no
CMTmC41	TCCCTTCCAACCAAGTAAGC	CCTAACCTGGTATTGTTTATGATCC	59	107	yes
CMTmC42	TCACAAAGTCAAAACAGACAAACA	TGTTTCAGGGAAATGAAGAGG	60	105	yes
CMTmC43	CGAGTAAATCGCCTAACACC	GGGAATTTGTAAATCTTCTCCTC	57	130	yes
CMTmC44	ACCTTCCTCCTCCGTAATGT	GACGAAGCCAACAACTACAAC	57	112	yes
CMTmC45	TTGTTCCATTCGCAACAAAAT	AGATACCTGTGACTCGATTGGTG	60	100	yes
CMTmC46	TATGAAGTGTCGTCGGTTCG	CAGTGTTTGATGCAGCCATT	60	134	yes
CMTmC47	GAGATTCGGTTCAGGCAATG	CTGGCTGGCTTCGCTACTT	60	122	yes
CMTmC48	AAAGGGATTTGGGTACTGCT	CTCTCAGTCCAAGGCAAGAG	57	112	no
CMTmC49	TGTTGATGAGACGACGATGAG	TTCCTTCTTCTCCCCATTGTT	60	110	no
CMTmC5	GGACCAAAATCAAACCAGAAACT	CGGGAAATAATTCGGGTTCT	60	93	yes
CMTmC50	CAGGGGCTCTGATCTGAAAG	TTTGATGCATCTCTTGGAAGG	60	132	yes
CMTmC51	CCTCAACAAATTCCTCCATTG	CTCCAATATCACCGAGAGTCG	59	118	yes
CMTmC52	GTTACGATTTTCATTCTGTCCTG	ACGAATACAAAGTTTTCTCTCTCC	57	151	yes
CMTmC53	GAGGCGAAAATGATCAAACAG	CATCACGTTCATTGGCATTC	60	196	no
CMTmC54	TGTGATCTGCAAAGCCAAAG	TGTCAATCAACCAGCTCTCG	60	143	yes
CMTmC55	GTCATCTCATCATCATGCATCT	AATGTTATATGATGTTACACGATGG	57	113	yes
CMTmC56	GGGCTCTCTCAACCTCACTC	CCGGGAATGAAACAAACAC	59	179	yes
CMTmC57	AACTAGGGTTGTGTCTTAGAAAAATCA	TGATGATGCTAATGATGTTAATGATG	60	185	no
CMTmC58	TGAATTCTCCTTCCCCTCGT	CCCTCCGAAGAAAGAGAAGC	60	100	only HM-S2
CMTmC6	CACAGATGCCTACTGAAAATGC	TGATCGGCGAGAAGGTATG	60	109	yes
CMTmC60	ATCAGGCTAAGGCCCAAACT	GCCAATGTAATCTCCCCACA	60	142	yes	yes	expected
CMTmC61	TTATTGTCGTCGCTCTGCAC	TCCGGAACTATTATAACAACGACA	60	162	yes	yes	expected
CMTmC62	TGGATCCTCACTCTCAACTCA	GAAGAGTTACTACGTTGCTAGCCTAT	58	128	yes	yes	expected
CMTmC63	CAAATGAAAGAGTTTAAGCTTCAGTG	ATGCCTGCATTTCCAGAGTT	60	91	yes
CMTmC64	AAACGTTCTGCAATCAAGGA	CAAGCTTGTGTACAATAGGATAAGG	58	94	yes	yes	expected
CMTmC65	ACAGAGCATGATCCAACCTG	CCATTGGGCAGATCCTTC	58	171	yes
CMTmC66	TCAACCCAACATTTCTCTCC	AGAAGAGGCTGAGGAGTCG	57	175	no
CMTmC67	ACATGTGGGTGCAATGAGG	CACCATTGTGGAAAATGAAACA	60	114	yes	yes	expected
CMTmC69	AGGCAGTGATATAACCATGAAATG	TCATAACATAACATATCGCATCACA	59	188	only HM-S2
CMTmC7	CACTGTCAGTCAATCCTCTCG	TGATTTGATTACAAGAATCCCTAACT	58	165	no
CMTmC70	CAGGCTATTCGCACCCTCTA	CCTCATGCATTTTGCGTGTA	60	196	yes
CMTmC71	GTCCTTCTTCGTCCTTGCAG	TGCTGTGCTGCTTGATTAGG	60	101	yes
CMTmC72	GAGTTCTGGGCATGTCGTAAG	TTCCACATAAGAACCAGAAATTCA	59	86	yes
CMTmC73	TTTTCACACCGAATGAGCTTG	GCCCACTAATTCTAGGGTTTGC	61	215	yes
CMTmC8	TGATGTGTGGGTTATGATACCTG	TCATCGTATTTCCACAAAGTGC	60	100	yes
CMTmC9	TGTTCAGTAGCCATTGATCTATCC	TGGATGACTTCTGGGTTGGT	60	90	yes
CMTp102	AGAGCTGCGGGAAAAGGT	TTCTCTCCCATTCTGCCACT	60	143	yes	yes	expected
CMTp103	TCAAAAGATCGAAAATCGGTCTAA	CCATTTCCAAGTGTCGTGGT	61	150	no
CMTp106	ACCCTAAGCCAGATATTCATGC	GGGCTTCATGCATCTAGTTTG	59	153	yes
CMTp107	CGATGATGAACAGGAAGACG	TCACATCCATTCCCCTCTCT	59	109	yes	yes	expected
CMTp109	CAGAGCACCAGATCAGTGGA	GCAAAGCCTCCGCTCTATT	60	104	yes	yes	expected
CMTp113	GTAAAAGAAAGGGGCCAAGC	CTCTTCTCGTCTCGCGTCTT	60	113	yes
CMTp115	CATTTCCAAGTGTCGTGGTA	TCTAATCAAAAGATCGAAAATCG	57	147	yes
CMTp116	TAAAATTTGGGGATTTTGTG	AATACGTTTCAACCCATCC	55	173	only HM-S2
CMTp120	AACCGGAACACCTTTATGACC	TTCAAGAAGGTTCCGAAGGA	60	164	yes
CMTp121	CCCAACCCGTCTCATAAACA	TTTAGGCCCAATGTTCTTGCT	61	217	no
CMTp125	CTTGTTCCGCAGCATCAG	AGTGAGAGGGAGACGCAAAG	59	115	yes
CMTp126	ACCTCAAACCCCTTTTGTG	GGAAGAAGAAGGAGGAGGAG	57	117	yes
CMTp127	TTCCTCTGTTTCCGTCAATG	CACAAAAGGGGTTTGAGGTT	58	112	yes	yes	expected
CMTp128	CCACGGCTCGTAGATAAGGA	CATCGGAGGGGAAGGAGTAT	60	130	yes
CMTp129	CTCTTGCTCATCTTCCTTGTTG	CCCACCCATTTACCCTCTAGT	59	147	yes	yes	expected
CMTp130	GCCCATTTCTGGAGAGATAGTA	GAGGAGAGATGCAGAGCAAC	57	169	yes
CMTp131	GCACTTGAATCTTCGTCAAC	CGAGAAAGAATTAACGAGCA	55	117	yes	yes	expected
CMTp132	CCATTTCCATTTCCATTTCA	AGGTTAGAAACAGGGGGAATC	58	151	yes	yes	expected
CMTp133	TGCTCTCTTTGAATTCAGCAT	AGGGATCTTCCATTTCCAAT	57	113	yes	yes	expected
CMTp134	AGTATTGGAGCTGGGTGCAG	CAACTTCACGGCCAATTACC	60	141	yes
CMTp137	TGAAATCTCTGCGAGACAAAAG	AATTCAGATTGAGAGGGAGGTG	59	151	no
CMTp138	AAAGGTTTCCACATCCTTG	GAAAAGGAAAAAGTGTTCAAAG	55	103	yes	yes	expected
CMTp139	CTGTTGTGGAAATCAGAAATGG	CTGGTTCCAGCCTATTCTTCA	59	143	yes
CMTp141	ATTCATGTCATACTACCGACTTC	CGGATTTATAAGATGGCAAG	55	135	yes
CMTp142	TCAACCAAGTGCCAATCTCA	ACTGATCCACCGACTGATACG	60	158	yes	yes	distorted
CMTp144	ATGGCTTCCAAGCTCCTCTT	GTCGGCCATGAGCTTGAG	60	105	yes
CMTp145	ACAGCCCCATTTCTTACCG	TCAAGAACTGAGGGGATTGG	60	100	yes
CMTp146	TTCCTTACACTTTTGAACTCACC	TTGGCAATATAATTCTGACACG	57	107	yes
CMTp147	GCCGTTGTTATCTTTCTCTTGC	GACGTACGGTCGAGCCTCT	60	117	yes
CMTp148	TGAAGACAGCAAGCAGGAAG	GCTTGGTTGGTTTCTTTGCT	59	120	yes
CMTp149	CTGGACACTCGCCGACAT	CCTCAGCCCAACATCTTCAG	60	100	yes
CMTp151	CGGAGAAACTCGACACTCC	CCCAGCACCATCAGGATAC	58	99	yes
CMTp153	ACAGGCTCTAACGATCTTCC	GATCGATGATGATGAAGTGG	56	106	yes
CMTp154	ACAGAGTTGTTCCGATTCAGC	GTTTGCCGGAAGAAGAGGT	59	100	yes
CMTp156	AAACATGGCGATGTCCCATTA	GGGAGACGCCATTGAAGAAG	62	150	yes	yes	expected
CMTp158	CCGTAGAGATGTCAGAGACAAGG	AGGGATGCTCATCACACCTC	60	134	yes	yes	expected
CMTp161	CCGGTAGTAATCTGCCGTGA	TGCTCCACTTCATTGAAACCTT	61	172	yes
CMTp162	AACAGCCACTGCCATCGT	TCGAGGAGGAGGGAGCTT	60	187	yes
CMTp163	CCCCTAATCGCTCTCTCTCG	CTCCAATGGGAATGGCAAC	61	174	yes	yes	expected
CMTp164	CTTCAAATTCATTTCACTGTTGCT	CTGCTCTTCGGTAGTGAAATTG	59	100	yes	yes	expected
CMTp165	GAAGGACCGTGAGTGAAAGG	ATCTTGTGCCAAAGCTCCAT	60	166	yes
CMTp166	GTGTTAGGGCTCGGAAGAGT	CCGTAATCAAACTCCGATTG	58	104	yes
CMTp169	TGCAGTGAATGGAAACCTGT	TCCGGCATTATAATCAGAACC	59	158	yes	yes	expected
CMTp17	ACTGCTCAATAAGGCAAGGA	AAACAAGAGTGCACAAACAGG	58	84	yes
CMTp171	ACCTCCTTACTACCAAGCTCCT	TTGTCACATCCCTGAGTTTG	57	118	yes
CMTp174	GCCGGAACCAGACTTCTC	CCCTCCCTTCCCATTAAAC	58	176	yes	yes	distorted
CMTp175	TCCAATGCACAACCTTGC	GCCTCGGTTTTTGTCAAGAT	59	155	yes
CMTp176	CCTGGACTTCCACATCAGTT	ACTACGTGTCTCTGCAGGAAG	57	111	yes	yes	expected
CMTp177	AGCCAAACCAGCATCGAAAT	CGACGATGTCAAACCTCCAC	61	194	yes
CMTp178	GAACATTTCTGGTTCAATC	CTTTCAAAGAAGCGTAAAG	50	132	yes
CMTp179	CTCTGCTTCCTCACTGTGGTT	GCCATCGGAGGTCACATT	59	134	yes
CMTp18	TGACATCACTCCGGCAACTC	ACACCTTCGCTTCCGACATC	62	158	yes
CMTp180	AAAACGGGGTTAGGGTGAAG	CAACTCCTGCGCGATTTT	60	118	yes
CMTp182	CACGAAGATTTGATGGCCTTA	GGATTGGGATGGTGAAGATG	60	138	yes
CMTp183	CAGGCTATTCGCACCCTCTA	CCTCATGCATTTTGCGTGTA	60	196	yes
CMTp184	AGTTCTATTTCTCAAGTCTCTGCTG	GGATGGTGAAGATGAGTTGG	57	160	yes
CMTp185	CCCTAGACCCATCATAGTCG	ACATTTGGTTACTTCCCCATT	57	155	yes
CMTp186	AAATGCCAGCCCAAATCAT	GATGGCTGCCACTTCCTCTA	60	187	yes
CMTp187	AACAATCCTCGCCTCAAATC	ATGAAAATGGGAAGCCAGAG	60	189	yes	yes	expected
CMTp188	CCGAAGGTTAGCAGACCCTTA	AAGGACCTCATGCATTTTGC	60	147	yes
CMTp189	AAATTTGGAGAAAATCTCTCTCTCT	CCAATGTTCTTGCTAGCATTC	57	167	yes
CMTp19	AGGAGGGGAAAATACAGAGT	GCCACTATAAATCCACCACT	54	132	yes
CMTp190	CGGGGAAGAGAGGTTTAGGT	CCCATACATTCCCATATAACACC	59	210	no
CMTp191	AAAGGGTACCTCGCTGTGTG	TTTGCAGTACGCTGCAGAAC	60	176	only Jinganlu
CMTp193	GGTGACGGCAAGAAAAGCTA	GCTGACCCTCTCTCCCTCTC	60	186	yes	yes	expected
CMTp194	TCGAGGTTACAGAAGAGGTTCA	TATTGCCTGAACCAAAGACG	59	131	yes
CMTp196	TTGGAGAAAATCTCTCTCTCTCTC	CAGTCAATTCCCACACAAGA	57	142	no
CMTp199	CGTGTTTTGCGAACTCTTCA	TGCCATTGATTCTCATGCTC	60	190	yes	yes	expected
CMTp201	AGGAGTGGTGGGCTAATACG	TGAAATTGAGGGAGGGAGAG	59	110	yes	yes	expected
CMTp202	GTAAGGCGTGGTTGGAAGC	GTTCCCTTTCCCCCTTTGTA	60	156	yes	yes	expected
CMTp203	GGAATTCCATCTCCGAGTCA	GCATCCTTCCAAAACAAACTTC	60	184	yes
CMTp204	AGAAGGAGGAGAGCGGAAAG	ATAAGATCCCAACCCCAACC	60	357	yes
CMTp205	CATGAAACGATATGAGTAGG	TGAGGTATTTTAGGAATAAAGA	50	143	yes
CMTp206	CCACCGATTCGAAATTCAG	TTCCGAAAGAAACCGTTACC	59	114	yes	yes	expected
CMTp207	GACGAACGAAGCATGTTGAG	GGTCAGCAAGGTCAGAAAGG	60	156	no
CMTp208	CGTGAACATTCGTTTGTTGG	TCATCCGTTTCCTTTTCAGC	60	117	yes
CMTp209	TCACTTTACAACCAGAAGCTGA	CACTTTGCTGCTCATCCAC	57	116	yes	yes	distorted
CMTp21	TGTCCAATTCTTCATTGCTCA	GGATTCCACCACAATTTGAGA	59	201	yes
CMTp210	GTGGAAGTTACTGCGATTGG	GCAAAGAATGTCCTCAGCAG	58	117	no
CMTp211	TTGAATGGGTTGAGTTTAGG	ATGGTGAGAAGATTTGCACT	55	142	yes	yes	expected
CMTp212	AAACCCTAGGGACCTCATGC	ACCCCTGGACCCATCATAGT	60	185	yes
CMTp213	CAAACGACGCTGCGGTAG	ACAGGAAACCCCATCACTCC	61	99	yes
CMTp214	TTGGTAGAACGACGTCAAGC	GACAGAAGGAAAAGCCACATC	59	120	yes
CMTp215	CACGCAGGTCTCAAGTTCAA	CCCTATATGAGACCGCGAGA	60	136	no
CMTp216	CGTTGGCCATGGAAGTCT	CCCTATATGAGACCGCGAGA	60	98	only HM-S2
CMTp217	CACGACTCCCAGAATCAATC	GATTGGAAACTCGCTCCATA	58	105	yes	yes	expected
CMTp218	CTTCCAAGTAGGCCAAATCA	CGGTCGCTGAAAAACTTG	58	111	yes
CMTp219	TTCATCATCGTCAGCAAAGC	GCACATGCAGCACTCTGACT	60	117	yes
CMTp22	TCATCAATAGGTGAATATCG	GAATCAATAGAAAAAGAAAGAA	50	150	yes
CMTp220	GTCAGACCCTGCCTTTTGAG	CCACATCTTTCCAACCCAGT	60	122	yes
CMTp221	CAAACTCTTTCTTCATGGAACG	TGAAACTCAGCGAAAACTCG	59	111	no
CMTp222	CGTCGGTTTTAGGGTGGTT	ACTGGCGAGTTTCGTGAGTT	60	169	yes
CMTp223	TCCTGTTGAAACCTGAGAAGA	AGGTTTGGGGAATTCAAGAT	57	155	yes	yes	expected
CMTp224	CACCGACGACTCCATCATC	CTTCTTGTCCCCAAAATCACA	60	151	yes	yes	expected
CMTp225	CCATCTTTCCACCCTCAATG	AGCTGAAGTGCCTTCTTGGA	60	150	yes
CMTp226	AAGCCATCGCACAAACCTAC	GGAATAGGTGGAGCTGACCA	60	128	yes
CMTp227	ACAAATGCCAATGTAACATAATGG	GCACAAGAATAGACGAACAACG	59	77	yes
CMTp228	GGGCGAAGTGGAGGTTATGA	CATACCCACCGTCGACTCCT	62	162	yes	yes	expected
CMTp229	GATCCTACACGCCGTTTGAT	TCATGACCTCGTCACTCTCG	60	103	yes
CMTp230	ACAAATGCCAATGTAACATAATGG	GCACAAGAATAGACGAACAACG	60	77	yes
CMTp231	TCTGGTCTTGGGGTGGTTCT	AGAAACAAAGTGGCGGGTGT	61	170	yes	yes	expected
CMTp232	GGCTGGCTCATAAAGAAAGC	GGGGTTTTTGAAGATGCTTG	59	110	yes
CMTp233	TTTCAAACGAGCACAAGCAC	GTTGCTCCAACTCGATCTTCA	60	104	yes
CMTp234	AAATTCGACGACCGCTTG	TAGTCGAGAAGGCCGAGAAG	60	109	yes
CMTp235	ATGATGGAGTCCCAGTCGAG	ACCCACACACCCTCTCCTC	60	148	yes
CMTp236	CACATGCAATGAAATGATGG	AATTACCCGTTGAGACAGCA	58	82	yes
CMTp237	CTTGGAGCAGCTACATGATGG	TCACGGCAACCCTGTTGT	61	109	yes
CMTp239	ATCTCGGTAAAGCTCCGTTC	TATGGTTCTGCCTCCACAAT	58	101	yes
CMTp24	TCAAGCTCCGTTGTTCGTC	TGAAGAGAGAGAAATGGGAACTG	60	229	yes
CMTp241	ATCCACAAACAAGGCACCTC	GTAGTGGAGGCTCGGGTGTA	60	110	yes
CMTp242	GTCGGACTTCATCCTCTTCG	AAACGAGGTTAGGGTGAAGGA	60	143	yes
CMTp243	ATTCCGACTTGGGGATACCT	TGTCCTATCGCTTCGGAGAT	60	158	yes
CMTp244	CACAAGCCATCACACAAACC	AGGTGGAGCTGACCGTAGTG	60	129	yes
CMTp245	AGGTAACTGCACCCCAGCTA	CCCATCTCTCAAGCTCATCC	60	134	yes	yes	expected
CMTp246	CCCATGAATTTTGTTCTTCCA	GAAATTCAAGCATTCCCAACA	60	133	yes	yes	expected
CMTp247	GGGTGTGTTGAGGATTGGTT	ATCACATTTTCTCCCCACCA	60	123	yes	yes	expected
CMTp248	GATCGAATTGGGGCTTCTT	CCTCCGTACATCCCCAGA	59	154	yes
CMTp249	GCAATCATTAAGGAATGGCACT	CCGACCCATGGATCTTATCTT	60	175	yes	yes	expected
CMTp251	ATCGGGGTTATGCAACAATC	TGTATGGGCTGCGTGTAGAG	60	137	yes
CMTp252	TCTCACTCATCCACCACACC	CGTTTCGAGTCATTTGTTCG	59.5	160	yes
CMTp253	AGGTTGTGGAGGGTTTACTGG	ACAACAGGCCCAGAAACAAG	60	139	only HM-S2
CMTp254	CCCCACATCCATATATCCACA	CTCCAATGCACAACCTTGC	60	126	yes
CMTp255	AAGTTGCCTTTACTCTCTCTCTCTCT	ACAATAGTGCTTCCCCGAGA	59	197	no
CMTp256	CTGTTCGTAGCCGATGTCTG	TGGACTTCATGCATATTGTGTG	60	154	yes
CMTp257	CACGAAGATTTGATGGCCTTA	GGATTGGGATGGTGAAGATG	60	138	yes
CMTp258	GGGCTACTTCCCCTAAAGATG	ACGATGCGTATTCACACTCAA	60	231	yes
CMTp259	AGTTCTATTTCTCAAGTCTCTGCTG	GGATGGTGAAGATGAGTTGG	58	160	yes
CMTp26	GTCTTGGTCTTGGGGTGGTT	AAACAAAGTGGCGGGTGTC	61	187	yes
CMTp260	CCCTAGACCCATCATAGTCG	ACATTTGGTTACTTCCCCATT	57	155	yes
CMTp261	AAATGCCAGCCCAAATCAT	GATGGCTGCCACTTCCTCTA	60	187	yes
CMTp262	ACGTTTGGAGGTCAGCAAAT	TCCCCATTGATGATGATGAG	59	105	yes
CMTp263	CAGGCTATTCGCACCCTCTA	CCTCATGCATTTTGCGTGTA	60	196	yes
CMTp264	TGTCCATAGTCGAACGTCCA	CCCATTTGTGATGATGAGTACG	60	104	yes
CMTp265	CCTCTCATTCTTCCCCATCTC	TGATCCGGTAGGGGTCTACTC	60	102	yes	yes	expected
CMTp29	CGTCTGTTTCGTCACTCTGT	CCTAAACGTCAAAACCAATTC	56	153	yes
CMTp30	TTTGGATGGACGACAGTGC	AGCCTCTCTATCGCCGTCTC	61	118	yes
CMTp32	TCTCTCCAGAGAGTTGCAGGT	AATATCCACCGTCCGATCAT	59	166	yes
CMTp33	AATGCGTTTGAACAAAGCTG	GGCTGTTAAAATTTCCTCGATT	58	171	no
CMTp34	GAAGGCGAGGTTTTGAGTTG	GGCGGAACCCTAAGAAATGT	60	132	yes
CMTp35	CCAGATTCTAAAGCAAAGAG	ACATCTAAGCCTCTCTCTCTC	52	145	no
CMTp36	GAAGTGCCGTGGCTGAGAG	TTCAGCTTCCCGGATTATGG	62	151	yes	yes	expected
CMTp37	GTCTGGTCTTGGGGTGGTTC	AGAAACAAAGTGGCGGGTGT	61	186	yes	yes	expected
CMTp38	AGGATTTCAGGTATGGTCGTG	AGACGTTCCCTCCCCTCT	59	160	yes
CMTp39	GGCGAAAAGGAAGAACGAAT	TTTTTCTCCCCCTTCCACAT	60	132	yes	yes	expected
CMTp40	AGATCAAGAAGGCCGACCA	GTCGAGTCGTTGCCCTAAGA	60	150	no
CMTp41	TTCTCTCAACCACCGTCACC	GGAGGCCTTGGAATGATAGG	61	141	yes	yes	expected
CMTp43	TCGGACCAAAGTACCCTCCA	TCATCGCCGGTTGTGATCT	62	149	yes
CMTp46	TTCCCTTCTGCAGAGATGCT	CCATGCGCATAATTGTATCG	60	142	yes	yes	expected
CMTp47	AAACGGTTGAGGAGGATGAC	AGGTCATTTGGCGTGATAACT	59	154	yes
CMTp48	TTTGCAGTACGCTGCAGAAC	GGATCCTTCTCGTGGTGGTA	60	228	yes
CMTp49	TGGTATGTTCCCCATTCTACG	GGGAAGTGGTGCACTTTGAT	60	97	yes
CMTp5	GGGTCTATCTCTGTGTTGACTGG	AGGACGCATGGAGTAGCAAT	60	178	yes
CMTp50	CCTTATCGTGATTATTTATTGC	CGAACGAAAGAATTGAAGA	53	87	yes
CMTp52	TTTGGAGGAGCTTAGCATGT	GAAAAGAAAGCGAGTTTTGGT	58	130	no
CMTp53	ACAACCATCACAACGCTTTC	TTGGAATCAGTTCCAGTTCG	58	120	yes
CMTp54	TTTATTCCGTCGTCGCTTAC	CCCGCTGTTTTTCACTTG	58	101	yes
CMTp55	GCATTTCACTCCCGATTCTC	GTCTCGGAAATCCAATCCAC	59	124	yes	yes	expected
CMTp56	AAAGATCGAAAATCGGTCTAA	ATGCCATGCCATTTCC	55	198	no
CMTp57	GCCGTCAACACCAAACTCC	AGCGCTGACGGAGGTTAAAT	61	200	yes
CMTp58	TCGGAGAAACTCGACACTCC	TCCCAGCACCATCAGGATAC	60	102	yes
CMTp59	GGAGTTCGTGGGCTGGAG	TGAGGATCCTGTGTCATGGTG	62	177	yes
CMTp61	AAGGGTTCGTCGGAGAAACT	CAACGACTCCCAGCACCTAT	60	118	yes
CMTp62	GTGCCCGTCAGTCGGAAT	TGTCGACGAAGATAGCAATAGCA	62	134	yes	yes	expected
CMTp63	CTTCGTCGACACCAATTCC	GAAGACGAAGATGACGTGGA	59	152	yes	yes	expected
CMTp65	ATTTAAGCTGGACGGGCTTG	CAAGAGAGTCCCTCCCAAGG	61	114	yes
CMTp66	ACGACATGAGGGAAGATTCG	TTCAATGCCATTCGCCTAC	60	128	yes	yes	expected
CMTp68	CACACCCATTTCATTTTGACC	ATTGATTGGGACGTGAGGAA	60	189	yes	yes	expected
CMTp69	ATACTTGCTCCCCAAGTTTA	AAATAAAAAGACAACGTAATGGT	54	70	yes
CMTp70	CTCTCGAGAAAGGCAACACT	TGAATGATCCATTACATATCAAAAC	57	103	yes
CMTp71	CCACAATTTGGGTTAAATGC	CACGTCCACGATTACTCTGTT	58	122	yes
CMTp73	TGGAAGACCAAACCAAAACG	GGAATCAACGACGACAGAGG	60.5	189	yes
CMTp74	ACCCCTCTTGTTCTTCAAGG	TTACTCCCATTTTCCCCATT	58	184	yes
CMTp75	TGGGGAAAATGGGAGTAAGAG	TGCTTGCGTTGGCTTACATA	60	118	yes
CMTp76	TGAAACAGTCATCTCTTTTGTTGA	TCTCTGGGTGTGTTTCTTGC	58	175	yes
CMTp77	GGCCATATACGAGGTCAGGTT	TTAGCGATTCAACGGAGGTC	60	102	yes
CMTp79	CCATCTTCTGCTCCATTTGC	CACCGAGTCTAAAAGGGATCG	60	185	yes	yes	expected
CMTp80	CTTGGATTGGATCGGAAGG	CCAAATTGGATAGCGAGACG	60	150	yes
CMTp81	CCCAACCCGTCTCATAAACA	TAGGGGTGAAACAGGCAGAG	60	166	yes
CMTp83	TGACCATTTTGCAGATTGAGA	CTTCCGGAGACGAAAGAGTC	59	112	yes	yes	expected
CMTp84	GCGGTAACAGGTTGTTTGGT	CCATCAGGATACCCTACAAAGG	60	150	yes
CMTp85	AGGGACAGTCAAAGGGGAAT	CAAGCAAGAGAAACCCTTCG	60	151	yes
CMTp86	GCTCTTGGACAAGAATGGTCA	ATGGCTTCTGGTGGTTTGTC	60	133	only HM-S2
CMTp87	AACTGAGCATTTAGCGTCGATT	GCCCACAACTCCCAGAACTA	60	151	yes	yes	expected
CMTp88	ACCTACCGTCACACCCACAT	CCACCTGAAAACAGGGCTAA	60	167	yes
CMTp90	TTGAACATGATTCTCCACAA	TTTTTGGGTAAGCACAAAGT	55	159	only Jinganlu
CMTp91	TTTGGATTGAGTGTTCATCG	CGGACAACATACCCAAAATAG	57	131	no
CMTp93	GACATAGGTGGAGCTGACCA	GCACAAACCTACAAACCCTTC	58	120	yes
CMTp94	CCCTCATTAGGGAGTCTACTG	ACTATGCCAGCCGTTATTC	55	74	yes
CMTp95	CCTGAACCAGATGGAACTGA	AAGGTGCAAAGCGAACATC	58	108	yes
CMTp96	TGCTCACGGTATTATCATTTTCA	AGATCGTCCATTGGTTGGAG	59	101	yes
CMTp97	CCACACACCAATCGTTGAAG	CGCAGAATCTCGAAACACAA	60	166	yes	yes	expected
CMTp98	GCAGAGGAGAAGTGGGTTTG	CTTTATCCGACCAAGCGTTC	60	213	yes
CMTp99	TTGAATGGGGGCTGTTCTT	GAACGGGCCCTATCACAAG	60	160	yes
PU000007	GGAGACCCCATTTTCCTGTT	AAGCACTCACTTCCCCTTCA	59.844	105	yes
PU000036	CTTCACTGTGCCGTCTGAAA	ATTGTCCTTGATACCGGCAG	59.955	263	yes
PU000055	GTTCTTGCAAGGAAAGGCTG	CCTAGAAACGGAGTGTATACGAGAA	60.083	122	yes
PU000104	TCGGATCCACTCCCATAGAC	AAACCATGCCTCTGACAACC	59.973	233	yes	yes	expected
PU000150	TGAAGAACGAGCAGCAGAGA	ATCTCTGTTTGCGAGGAGGA	59.95	240	yes
PU000190	TTGATCGAGGTGGAAAGGTC	TCAGATTGATTTGCGCTCTG	60.096	265	yes	yes	expected
PU000281	AACCAACTAACCACCCTACCC	ACGATGGAATGGTGAAGAGG	59.927	202	no
PU000356	GCTTGGAACTTCAAACACCC	AGAAAGAAGGGTCTCGGTCG	60.756	236	no
PU000370	ACTCCGAGTATTCCGGTCCT	TTTGCTAATTTGTGCATGGAA	59.203	180	yes
PU000396	GACTTGGCTTTCGAGGTCTG	ATCATCAATCACAGGCGTCA	60.08	145	yes
PU000441	ACTTGAATGAGGGCCATCTG	AATGGGGGACCGTTTGTAAT	60.299	256	yes
PU000556	GGGAAAGCCAACAGTGAAGA	CAGTGGTATGGTGGAGGCTT	59.989	138	yes	yes	expected
PU000567	CACTTTCCGGCTTCATTCAT	GAGCGGATATGGAAATTGGA	59.862	117	yes
PU000668	AAACAAGGAAAACACCGCAC	ACCCTTATCCCCTTCTCCCT	60.144	276	no
PU000705	AAAGAAAAGCTCGCTTGGTG	TCCATGCCCACATCAACTAA	59.924	122	yes	yes	expected
PU000750	AAAGTTGTCCAAAACCGACG	GGCTCGAGAATCTGAAAACG	59.955	228	yes	yes	distorted
PU001082	GTGGGGTTTAGAATGGGGAT	GCCCCCAATACAAAAGAACA	59.801	115	no
PU001158	TTTGCCCTTCAATCTCAACC	TAGATCGAGATACAGCCGCC	60.339	156	yes	yes	expected
PU001176	TAAAGCCTTCGCTCATTTCG	CAGGCAAAATGGATCCCTAA	59.894	210	yes	yes	expected
PU001322	ACGGATTTGTTCAGCCAGTT	CACAAACCAGAAGCTGCTCA	60.175	264	yes	yes	expected
PU001331	ACCGAAAGCTTTTCAAGGGT	GTTGTTCCGTTTGCTGGAAT	59.978	100	yes	yes	expected
PU001345	GCCACTCTCGTCTGTTTTCC	CCAAATCATCGATTCCCAAC	60.133	204	yes
PU001350	TTTCCCTCCCCGAGAATTAC	TGGCTCCTCCTTCGTATCAT	59.653	264	no
PU001401	GCCGGTGGGTTTAGAAACTT	TCTTCGTGGATAAGGACCCA	60.452	230	yes
PU001531	CATGTTGACAGGCAGCAGAT	CGGGGGATATGTCATCCTCT	61.067	230	no
PU001573	CCCATGTCTGCCATTTACCT	CCCCCAACCTGTAGCAACTA	59.986	153	yes	yes	expected
PU001593	ACTTTTCCTTCGCCTCGAAT	AGTTGGAAAAACCATGACGG	59.83	152	yes	yes	expected
PU001635	AGAGTACGCGGGGTGGTTAG	TTGACGATCAAACGCAGAAG	59.988	141	no
PU001643	AGAGAGCAAAGCAAAGCGAA	TTCACTGGGTTTCTGGGTTC	59.943	178	no
PU001690	AAATTCTGCGAACCTACCCC	TCCAACCAGATTCACTGCTG	59.831	150	yes	yes	expected
PU001703	GAAAGAGCGAGATTGCCAAG	TCCTCATCGCATCTAAGGCT	59.939	200	yes	yes	expected
PU001733	CCATCCTTCTTCTTCCTCCC	TTTGGCCATACTTCTCCAGC	60.214	244	yes
PU001750	CTACTCTCGTCGTCGTCCGT	GACTGGGGTTGAACCAAGAA	59.943	229	no
PU001766	GTAGGGACGGGAAGAGGAAG	TCCCATCGAAGTCCAGTAGG	60.065	189	no
PU001854	TTTGCTCCGGTGAAGAAATC	TCTTCACATCCCTTGAAACAGA	59.711	202	yes	yes	expected
PU001996	CCAGCCGAGCTTTCTAACTG	ATGGGAGAATCCTCCTTTGG	60.264	265	yes
PU002008	TTCACGCAACACAACTCTCC	CATTTTGATGCCCTCACTCA	59.648	104	yes	yes	expected
PU002054	CACCAAGCCAATCTTCATCA	GGAGGTGGGGGTAGAGAGAC	59.929	155	yes
PU002128	CGATCCCACGATTTCTTGTT	CACCAAGAAAATTGTTCAGCA	58.808	274	yes	yes	expected
PU002163	GTCGGGGTACGGTCCTATTC	GCCCAAGGAAACATTCGTAA	59.938	146	no
PU002200	GGGCTTCGAGGACATATTGA	GCCGAAAAGCTTTCTCACAC	60	219	no
PU002210	GAAGGCAAAGTGGTTTTGGA	AAGAAGGTAACAGGAATTGAGGAA	59.563	157	yes	yes	expected
PU002382	GGTGAAAGAACTGAGACGGC	TCAATTTTCGGAGGCATTTC	60.016	248	yes
PU002388	GGCCGAGAGGATTAAGGAAG	TTCTTACTTCTTTTTCGTTTGTTTTG	59.375	224	yes
PU002397	ACACCTCTTGAGCTTGGAGC	TGGAAGGAAGAGTAGGCAGC	59.574	204	yes	yes	expected
PU002450	ATGGTGTGATAGGAGGCAGG	TTTAAAGGCCACAACCTTGC	60.11	253	no
PU002454	TGAAACAGTATGGGTGCCAA	GATTAACGGCTTCGTCAGGA	60.214	200	yes
PU002757	GATCGCCAAGCAAGAAGAAC	AGTAGAAGGCGTGGATGTGG	60.134	125	yes	yes	expected
PU002764	CGTTTTCCTCTCTGCGATTC	TCAATCCAAATCCGTCTTCC	59.871	164	yes	yes	expected
PU002802	GATGTCTCGAAGCTACCCCA	CATCATGGCTAAAATCCAAAAA	58.98	147	yes
PU002900	CGTGGAAGTCTCATGCAAAG	AGCAACTCAAGACGAGCCTG	60.733	242	only Jinganlu
PU002959	TGAGCAGTCAATATCAACCAAAA	GAGGATTGAAGGCCATGAGA	60.158	180	yes	yes	expected
PU003013	CCCACTCCCATTGTATACGC	AAAGGATTGAAGAAGCGCAA	59.96	182	yes
PU003088	GACTATGCGGAGAGGTTCCA	AATACCCAAATGAAAGCAGGA	58.569	231	yes
PU003126	GCACCACCAGCCTTAGAGTC	CTGCATCTTCAAGGGTCCAT	60.073	105	yes	yes	expected
PU003146	CGGGAGTCAACTTGGTTTCA	GTCCTGGCAAGAAAGCTGAG	60.134	149	yes	yes	expected
PU003157	GGGGGATTTCTGCAGTTTC	TGTGCTTGAACGAACACCTC	59.88	117	yes	yes	expected
PU003196	GCGGGGGTTTCCTATTGT	CAGCGTTACAAATTACCGGC	60.508	115	no
PU003250	CGACCAAATCCTATCCCCTT	GCTGGGTGTTGTTCTGTTTG	59.187	175	no
PU003267	CGTTCCTCGTCGAATTTCAT	AGAAACAGAGAGGCACCGAA	59.989	157	yes	yes	distorted
PU003279	AGCGCAATCGAAGTCAGAAT	CGCGGCGTTACTAGGTTTTA	60.271	118	yes	yes	expected
PU003313	CTATCCACTTCGCACCGTTT	GCTCTGAATCGGAGATTTCG	59.917	116	yes	yes	expected
PU003340	ACCAGAAAATACGCCACAGG	AAAGCACTGCAGCCTCTGTT	60.201	146	yes	yes	expected
PU003370	TGGTTTTGGTGAGAGAAGGG	TCGGGTGATTGATGAACTTG	59.496	251	yes
PU003576	GCACCTTGCTTTCTCCAAGA	TTTATTAAGACAAATAGGATGGAGTG	57.159	187	no
PU003739	TCATTTCTTCGGAGACCCAC	CGGTAACTAAGTAGTAGACTGTATCGG	58.199	122	no
PU003801	AACGAAGCTTCTGCGAATGT	GGAATGAATTCGGATTTGGA	59.699	181	yes	yes	expected
PU003818	ATATGGGCGCAAGAAATACG	AGTTGGATGAGCGGAGAAGA	59.95	186	yes
PU003849	GATTTGTCAAGGGCAAGCAT	TGGTGAACTTCGAGCTTGTG	60.025	216	no
PU003897	CTTGGGGACGAACAATAGGA	TTATTTCTGAACAACCCCGC	59.938	228	no
PU004077	GCGGGGGTTCCTGACTTAC	CGATTGCGTGAAGAAGATGA	59.948	150	yes
PU004217	CTGGTCGAGCATGTCTTCAA	TCCTAATGGGAACCGAAACA	60.301	162	no
PU004247	TTTCCCCGTCTCTCTCTCCT	CTAGGAACAACCACCCTGGA	59.959	132	yes
PU004271	GGTCTCTGCTTCGGAGCTT	GTTTCACCATCTTCAGCACG	59.293	110	no
PU004318	TCTGTCGAAGGAATTTTGGG	TCCTCCACAGTCATGGTGAA	60.088	112	yes
PU004614	AAAAGGAGGAGGGGAAAGGT	AAATGAATTTCACCCAACGG	59.662	167	yes	yes	expected
PU004745	GAAATGATTGCACCTCCCAG	CGGTGGTCCTTCAGACAAGT	60.151	191	yes	yes	expected
PU004977	AGGAAGCAACAACAACCACC	AACGACCCGTCCCTTTTTAC	60.221	140	yes	yes	expected
PU005108	GGGAGGGCTAAATTCAACAA	TGAACTCTGCCTCTTCCCAT	59.803	203	yes
PU005222	TCAGCTTCAGCCTTCACTCA	GAGGATGCCCTGTTTTTGAA	60.051	120	yes	yes	expected
PU005267	TTCGGTTCGAGACAAGGTTC	CTGATATGTCCGGGTTTTGG	60.184	279	no
PU005275	GCTCTCTGCATCTGCTTCTCT	CCCTCGTTCTTCAAGGTTCA	60.224	111	yes	yes	expected
PU005292	ACGTGGAGAGGACATTCAGG	CGGACCCCTTTTCAAGGTTA	61.188	172	yes
PU005318	CCAACACATTCGCTACCTGA	AGCCTTTCCTCATCAAGGGT	60.074	149	yes
PU005450	GCGGGGACTTTCATTCTTCT	GAAGAAATGGCCAAAAGGGT	60.299	162	yes	yes	distorted
PU005933	GGGACTGCTTCAATTTGCTT	TTCCACCAATCCCTTTCTTG	59.903	267	no
PU005934	CGGGGTATTCGGTAAGTCGT	AAAAACCAGTCGATTCCGTG	59.971	250	no
PU006075	AAAAGCCTTCGCTCATTTTG	CAGGCAAAATGGATCCCTAA	59.894	211	yes
PU006126	GCCCATTTCGATTCCCTAAT	GACAACGTACGGTCAACGAC	59.064	109	no
PU006135	TCGTTTCTCCTCCTTGCACT	GCATCCGGAAGTACGACAAT	59.962	130	yes	yes	expected
PU006141	AAGGAACAGGCATTGGTTTG	CAACTTTACATCAATCAAAACTCGAC	60.311	258	no
PU006420	CCAGCTGTCTGCTTTCTTTTG	CGGTTTGTTCAAAGGAGCAT	60.11	169	yes	yes	expected
PU006441	TTGCAAAGAAGCTCAAGGGT	GGGCGATAGACAAATTACTTGA	58.274	172	no
PU006559	GCTGTAACTGGGAAGCAAGC	ATCTTGGGGAACCCGTAAAG	60.18	115	no
PU006675	AGAGAGCTTTGGCCTTGTGA	GGGGGTAGGAAGAAGAGAAGAA	60.069	171	yes	yes	expected
PU006809	CCTTCAAACCTCTGCAGCTT	AAGGCTCCGACTTGTTGAGA	59.989	260	yes	yes	expected
PU006833	GTCCCCTTTGATTTTCCGAT	CCTGTGAGAGCACCAATCAA	59.831	240	yes
PU006928	GGGGTCTAATCCCCTTTCTG	AAGTTTTGAGCAGCCCTTCA	59.993	153	no
PU007004	ACGCACCTCTCAAGGTCATT	CGCTCAACGAGACATTGGTA	59.864	141	no
PU007139	TCTGAGCCTGGTAAGCTGGT	AAACCATATAATAACGAAAGGGAGG	59.9	181	yes	yes	distorted
PU007176	GCGGTCGCCTATTTGTATGT	CAATCAACTTCTTTTATATCTCGCA	58.93	168	yes
PU007307	GGAGGCAGACACATTCCAGT	ACTGAACAGGCGAGAAGCTC	59.751	156	yes	yes	distorted
PU007339	GCATGAACTCAGCAAGACGA	TTTCTACATACCCGAACTCGAAA	60.01	203	no
PU007508	CGGGGAAGAGAGCAAGAATA	GTCATCGTGCACAGCCATAC	60.152	207	no
PU007546	CCCATACGTTCTTGCCTGTT	GCTAGCAAATAGCCGACCAG	60.003	172	yes
PU007554	TGGTAAAAGGGGTGCAAAAG	GAAGGTTCAACCCCTTCCTC	59.912	205	yes
PU007623	ATAATTGCGTCGTTGTGCCT	CCCCTCAACACTCCTCAGTC	59.682	229	no
PU007643	TAACGTAAATTGCGTGTCGC	AACAACCATCATGTGGGTCC	60.497	176	yes	yes	expected
PU007662	TTGATCCGCCATTAAAGCTC	TTCCTCTGTAAATGCCTCGG	60.206	279	yes	yes	expected
PU007814	CGTGCCTTTTCTTTTTCCAA	TCGCATTCCTATTTTGAGGC	60.175	231	no
PU007852	TACTGCCGGATTCTTCGTCT	AACGACAGAGTACGCGGG	59.855	258	no
PU007893	ACATCTTCCATGAAGGCACC	CCCTAAACAGCAGTAGGGGA	59.191	240	no
PU007922	GGGACGTCCATAGCTTCACT	ATTGGAGGGAAAGTCCCAGT	59.795	107	no
PU007963	TGCAATTATCCTGGAGGAGG	GGCACGCATCCATAGTCTTA	58.749	170	no
PU007995	GGGGAGGAAAGGGAGATTC	CGATGCGTCTCTCAGATCAA	60.096	110	yes	yes	expected
PU008045	TTGCTGAGGAACAGACCAGA	CTGGGCCTGATTGGTAAAGA	60.066	226	yes
PU008065	TTCCGGTCATTGGAGACTTC	TCACGTAAGCGTGATTTGGA	60.257	163	yes
PU008074	AGAGAAGTCAGGACCATCGG	AGCCAGAAACAGGCATCATC	60.226	224	no
PU008101	CGTTCGGGGTACTTGTATTG	AGGAATGCCTCATGTTGAGC	60.226	102	no
PU008120	TCTTCCTTCATCCCATACCTTT	GAGTTCGGTAGCGGAACAAC	59.74	168	yes
PU008127	GCAAAGTGGGAACAATTGGA	TCTCTCAGTTGTGCTGGCTC	59.288	150	yes
PU008208	CACCCTTTTGAATCTTCCCA	CAAAGGTTAGTTGTCTCCTAATTCC	58.743	124	yes	yes	expected
PU008454	ACATGTCCGGTGGGAATTTA	TATTGTCTTGGGGCTCTTGG	60.066	218	no
PU008512	TCTTCAAGAACAGGTTTTTCCTTT	AGTGGTGTCTTGAAAAGGCG	60.291	103	no
PU008603	AACCCTCCTCCCTCAGTGTC	AACCACACCTCACCGAACTC	60.009	168	yes
PU009087	CACAGATGACCTTTCCCAGC	CATAGGGATCACCATTTGGG	60.006	133	yes	yes	expected
PU009126	GCACGAACATTGCTTGAAAA	ACGTCGGGGGTACGTAACTT	60.661	101	no
PU009133	GCGGGAGAGATTTCAGAGAG	TCCATGAACCTTCTCCGTTC	60.05	223	yes	yes	expected
PU009159	TGTTTTACGTAGGGTTCGGC	GAACTCTGCCCCATCGAATA	60.036	155	no
PU009206	GTCAGTCGTTCGGTCCCAAT	AGCTTAGCAAGTACGTCGGC	59.682	115	yes	yes	expected
PU009220	ACCCTAGTGTTGTTGCGCTT	TGCATTTGCATCCTTCACAT	60.08	236	yes
PU009278	GACGAAGCATCAAAGTGGGT	TTCGCATTTGTAAATTCCCC	59.773	195	no
PU009420	AAAAACTCCTCCTCACGCAA	ATAAAGCGCTTCAACGATGG	60.23	134	yes
PU009511	TTCAGGCAGTACAGTGGCAG	CCACTCTGACCAACCCATCT	59.962	186	yes
PU009529	GCCTTGCAGAGAGAACCAAG	AGAAGAGGGTGATGGTGGTG	59.962	207	yes
PU009546	CCCGAAGAGGTTATCGAACA	TTGTTCCTCACCATTCACCA	59.935	237	yes
PU009565	AGCTGTGGATGGTGGCTAAT	TACATCATGGCGATGGAAAA	59.891	241	no
PU009571	GAACAAGCTTGGAGTGAGGC	TGTGGAAATCTAAATGGTCTTGC	60.358	214	no
PU009609	TATGGAAAAGGAGATTGGCG	GGTGGTTGAGATGGCTGTTT	59.973	273	yes
PU009701	TTTGGTTTCGTTTCTCGGTC	TGGTCCAACTAAAACGCCTC	60.11	184	yes	yes	expected
PU009705	GCAATCGACCCTCTCCAATA	AAAACTGTACCTTCTTCCCTCTG	58.031	140	yes	yes	expected
PU009828	CGTAAAACCCTAGCAGAGCG	TTTCGAGCCTTAGAGCTTCC	58.812	256	yes
PU010089	CATTATCCTCTTCTCCCGCA	CTTTCCCACTTGGGTGTTGT	59.861	123	yes
PU010112	GAGAGGACATTGAGGTTTCCA	GAGGTATTCCGGCAGTTCAA	60.074	161	yes	yes	expected
PU010189	AGGGTGAAGGAGGAAGGAAG	GGAGTAAAGTTCTTCGAGGGTG	59.278	149	no
PU010248	CAAGTCCAGTTCCCGTTGTT	GCACAATCCACAGCTCGTAA	59.871	196	no
PU010254	CGCGAATGTAGCATACGAGA	CCCTGAAGATGGATCTGGAA	60.003	130	yes
PU010328	GATCTCTGGGACGGTGGTAA	TCCCCAAACTGAGAAGCAAG	60.366	218	yes
PU010805	TGTGGATCCAATGGAAGTGA	CGTAAGTACTACGACACAACCACT	57.539	177	no
PU010894	CATTTTCCTGTGGGGAGAAA	GTCCCCAATGATTGATTTCG	60.133	173	yes
PU010904	ACGTCGGGGAAAGTAAAAA	CCAAATCTGGAGGACGACAT	59.927	114	yes
PU010913	CAAAAACCCTAATCGGCTGT	TCTCTTGATCGCCTTGTCCT	59.95	185	yes
PU010983	GGGGCAGCACTTCAAATTAC	GGGAAAGACGAAGCAGAACA	60.375	234	no
PU011012	TCGAGAATGAAACGAAAGCA	CCTCCACTCTTCGTCTCTACAA	58.6	174	no
PU011114	CGTCGGGTATTCTTCTTCTTTC	ATGGTGTCCTTGTGGGTCTC	59.817	210	no
PU011190	GGGGGTACGTCCAATTTGTAG	AGCCTGCTGATACAAGCCAT	59.866	219	yes
PU011276	CATGACGTCAGATGTTTGGG	TACGCGGGGTTCTCACTCTA	60.786	177	no
PU011374	GTCGGGGACAGACAAATCC	GCTTCAAAAGAAGCAGCCAC	60.14	107	no
PU011399	ATGATGTGGTCCAACACTGG	GTGTGTGGGCATCCTTTTCT	59.973	247	yes	yes	expected
PU011432	AGGCTTAATTCGTCGTGAGC	GGTGACAAGCTTCTCTGATGG	59.859	262	yes
PU011573	TGAAGCAGCAGCGTAGAGTG	TTCGGGTTTATCACCTCGTC	59.933	269	no
PU011590	CTCTGCGTACTGAATTTGCG	CATTGTGTCCCCTTTCCCTA	59.784	201	no
PU011613	TATTGGCTTGGGTTCAGCTC	CAACGCTGGGAGAGAGAATC	59.95	129	yes	yes	expected
PU011676	TCGTTAACCGCCGAGAATAC	CATCTTCTCCATCGCCATTT	60.036	224	yes
PU011702	GATCGCAAAGAGAAAGTGGC	GGGGAGTTGGTGTTTGAATG	60.21	274	no
PU011777	AAAGAGATATGGAAGGCCACA	TAAGCCTTGGTGGAAAGGTG	60.103	101	yes	yes	expected
PU011906	CCTTCCAGGTTGACATTCGT	AAGTTGGCCTATGTCCTAACCA	59.892	159	no
PU012004	TCGATTTGGTAACTCCCAGC	TTATATCAGATCCGCTCCCG	60.016	191	yes
PU012010	CAGCAAACTCAGCAAGGTCA	AGTACGGCGGTGAATTTGAG	60.132	237	yes	yes	expected
PU012026	GAATTTCTTCGTCCGCCATA	GCCGAAATCAGAAAACCCTA	59.158	143	yes
PU012098	GGAGAACTGCTCTGTTTGGG	AAATCTGCCCATGAATCTGC	60.043	263	no
PU012191	GCTGAACTTCAACAGCAACC	CCAAGTTTCCGCCATTAAAA	59.937	232	yes
PU012399	GCAAACTCCAATTCCCCATT	GGAAAGGGCAATGAGAAACA	60.051	118	yes
PU012416	GCATGGTTTATTGGGTCTGG	TTTGGGAACCCACTGATCTC	59.903	157	yes
PU012717	GCAGCTGCTAGACAAACCCT	CTTCACCCACCTCCTCAGAA	60.229	248	yes	yes	expected
PU013001	GCGCTGTAAAGCTACACCAA	TCAAAGGGTTTTTGGCTGAC	60.088	190	yes	yes	distorted
PU013015	AGTTCGACTTCGATCCCCTT	GATCGTAAGGAATGCCTCCA	60.036	264	yes	yes	expected
PU013027	GACCCCCTCTGCTTCATACA	GTGGAAGTGATGACCGGTTT	59.827	233	yes
PU013056	CCCACCAGTTTAAAGGCAAA	TCTACTCTCTCTTGTATTCTCTCGTTT	57.736	152	no
PU013138	CTTGTTCCCACTAGCCGTGT	GAGAGGAATGGGGAGGAAAC	59.874	234	yes
PU013169	ATTTTCTGGCATTTTGTCCG	GGGGATCAACTTTCTCTCCA	59.065	118	no
PU013285	ATGCTGCAACACATTTCGAG	TGCAATACAGTGCATCATCA	57.119	253	no
PU013406	AGCAGCACTAGGTGGCAGTT	AGACTGAGCCTCACTGCCTG	60.757	257	yes
PU013516	TAGATTGCATCCCTGTGCTG	TGGAACCCATTTTGAGAAGC	60.051	155	yes
PU013583	ATGAAAGAGGCCAAGGGTTT	TTCTTCAGTTTCATCATCAGCC	59.316	150	yes
PU013622	TGGCTGTCCATTTCAGTTTCT	CAAATCCTTGGTTGTCCCAA	60.724	223	yes
PU013660	CGAAAGAGGAGAAGACGTGG	AAGTTGAGTCGCCATTGTCC	60.119	245	no
PU013839	CATCCTCCATAACCAACGCT	GATGGAAAAGTAAGGACACAACAA	59.454	172	yes
PU013909	CGCCGTAGGAAAAGTCTCTG	CATTCACATACAGCAGCTCCA	59.879	201	yes
PU014043	CCCTTTGATTCACCTCCAAA	AGCTTCTCACAGCCGTGTTT	60.058	110	yes	yes	expected
PU014056	TGGAACCCATTTTGAGAAGC	TGTGCTGTGAAGGTTGAGGA	60.44	145	yes
PU014078	TCCACAAGGAAGGTCTGGAG	AGAACAAGTTTAGCCTAACGACA	57.367	110	no
PU014148	GTCACCTCATCGCAGTCTGA	CGCAATCGAAGACCCTAAGA	60.344	254	yes	yes	expected
PU014266	ATCCCTTCTCCGATCGTCTT	CTCGACCATGGAAAGCCTAA	60.206	259	no
PU014376	GACCCCAGTTCAATCTCAGC	GCAGCTTCCTTTTTCTCCCT	59.962	261	yes
PU014381	CAGTGCTGGTGAAGAAGACG	TACATTATCCGAAACCGGGC	61.904	114	no
PU014451	ACGTCGGGGGTACCTAAAAT	CCCTCCCATGCTTTTACAGA	60.066	211	no
PU014543	TCGCAACGTATCACCTTTTG	TCAAGAATAAATAGACCAAAGTGACG	59.962	158	no
PU014580	GGGATTCCCCATTTCTCTGT	CAAGCGAAGTTGGGAAGAAG	59.986	125	yes	yes	expected
PU014662	TTGATCGATCGTCGAGAATG	TGAACCGAGACCACATACCA	59.96	238	no
PU014839	CGTCGGGGGTACTTGTAATTT	TTTCACAAATTCAGGCCCAT	60.309	240	no
PU014932	CCTTTCTTTCTTTCTTCTTTCTTTC	CAGCCTTTCAATCAGCTTCC	59.955	149	no
PU014943	TGCTATCTAGCCTGAGGGGA	GAAATAACAACCCAAAACGACC	59.63	198	no
PU015134	ACGTCGGGGGTACTATCCTA	CGGAAGCAGTAAACCAGAGC	60.015	271	no
PU015203	CTCATGCGATAACACCGCTA	GTTCTCAGGAGGACGAGGTG	59.835	279	yes	yes	expected
PU015218	AGGAGCCGAAGAGGAAGAAG	ATGCAACATGATTCACTCGC	59.685	188	yes
PU015490	GGTGGCTGATATAAAAGGGGA	TCGTTCTCTTTCAGGCAGGT	59.989	233	yes	yes	expected
PU015655	GGAAGGGAGACAGGAGGAAG	AGGGTCAACATTTACAGCCA	58.076	264	yes	yes	expected
PU015722	GTGTCCTGGATTTTGGCTGT	GGTTCGATGGAAAATGTTGG	60.17	167	yes	yes	expected
PU015787	CGAGTACTGAGCAACCACCA	TCAACGTGACAGACAGGAGC	60.03	251	yes
PU015885	CCGCTGATTTCGAAGTTCTC	TGACGCTCAATCATATGGGA	60.033	200	yes
PU015896	ATTCCTTTGGCATCAGGTTG	AGCTTCTGCTCTTCTGCTGC	60.187	148	yes	yes	distorted
PU015930	CGACAGTACCTGTTCTTCTAGGG	CGGCTGATCTTGATCTCACA	59.942	129	yes	yes	expected
PU016091	GCAGTGGAGGAACATTCACA	TTTCTAACCAAAAACTACAAAGAAGGA	59.988	179	no
PU016117	AGACGAGCTCGAATCTTTGC	CACTCCTGTAGCACAGCCAA	60.049	263	yes
PU016274	GGGACTCCCCATTTTATTTC	CGACAACCGAGAAGAAGAGG	59.982	100	no
PU016337	TCGAAGGGAAGAGAGGGAAT	AATTGAACCCGCAGTTGTTC	59.978	193	no
PU016553	TTTGGCTGCTGAATTGAGTG	AACACAAGGGTTCGTGGACT	59.474	156	no
PU016588	CGGGGGATCTTGTTCGAT	CGAAAGCAGAGATGTTCGTG	59.591	226	yes
PU016599	TTAAGTCACGCGCCTACGAT	GCCATTCAATTGTTTGGTCC	60.177	143	yes	yes	expected
PU016620	CCACTGCTTCGATTCTCTCC	ATCCGGAAGAAGAGGTGGTT	59.935	183	yes	yes	expected
PU016660	GAGAGTTGCAGAAGCCCAAG	CACTGAGACCAACAAAAGAAACA	59.314	106	yes
PU016666	CTTGTGGTGGGATACCCTTG	CTCGGCCACATAAACCCTTA	59.953	243	yes
PU016702	CGTTTTCATCTTCAGCACGA	GCGGAGGTCGATGATTATGT	59.923	138	no
PU016933	AAGGGTCTGGTTGTTTTAGCA	GGGAGCTATCGAAGCAGTTG	59.978	272	yes
PU017011	GGAGATTTCTGAGCAGCCAC	TTGCATTGATCCAACCTTCA	60.049	277	yes	yes	expected
PU017102	ACGTCGGGGTAAGTCCTTCT	TTCGACTCCATAATCTCCCG	60.029	238	no
PU017107	GGACCTGGTGTTATGCCATC	CCAGTCATTGGAAGACCGTT	59.966	152	yes
PU017122	CGAGTAGCTTGAGGGGAGTG	CAACGCTCTTTCCTTGATCC	59.813	151	yes
PU017299	TCAGCAACCAAGGAAGGTCT	GCCATCATCTTCTTCATCCC	59.445	175	no
PU017321	CGAGAGACCAAAGTGGAAGC	ATCCGATTCAATTCCGTTCA	60.274	180	yes	yes	expected
PU017330	CGGGGAACTCTCCTCTTTTT	TCGATGAAATAACGGCCTTC	60.038	107	yes
PU017341	TCCCATCCTTTGATTCCTTG	TCGCGGGAGTTCAACTTCTA	60.904	176	no
PU017419	CCCAGTCTTAGCCCCTTCTT	CTACTGCCTTTTTCCGTCCA	60.241	158	no
PU017551	GCAAAATGATGATCCATCCC	CCGCCCAAATCACTACAACT	59.993	208	yes
PU017624	CGACGGGGAAAACTACAACA	ACAACACGTCCCTTTCCAAG	60.005	266	no
PU017625	TCCTTGGTGGTGGTTGTTCT	GGGGACCATTCCTTGAAGA	59.847	105	yes	yes	expected
PU017754	TCACTGTTGGAGCATCTTCG	TCAAAAGGTTGGAAAAGTATGGA	59.865	107	yes	yes	expected
PU017757	ACGTCGTAGGGGAGCAGAG	CGAGCTCCTTGGACTTTTTG	59.986	188	yes
PU018094	CCTCCAAGTTTTTGGTGGAA	CGTTTGAAGAGAAGCACTCG	58.799	280	no
PU018095	TCCGCCTCTCTGTCTCTCTC	AATAGGTGGTGGGGAAGAGG	60.183	129	yes
PU018325	ATCAGCAGTAGAGGCGTCGT	TGATTTTGCAGCGTTGATTC	59.816	274	yes
PU018333	ACGCAGTAATCTTGAAGCGG	TACTCAATACCGTCCCCACC	59.67	232	no
PU018412	GGGGGATCCCAGTTTTCTT	GTCATCTCCGACAAGGCACT	60.269	231	yes
PU018512	TCTCTGTGGGCTTCGTTTCT	AATCCCTAAATTCAGCGCAA	59.682	279	yes
PU018564	TTTCAGCAGCTACAAATCCA	CGAACTCGGAGAAGAAGTCG	60.126	132	yes	yes	expected
PU018648	AGCGAAAATGGACGAAGCTA	AAGAAATTGCTGGTGCTGCT	60.022	136	no
PU018776	TCGCCGGAACTTTGTTATTT	AATCGGATGAAATCGTAAGGA	58.521	114	yes
PU018859	GATCGCTGTGTTTTCCACTG	ACGATCCTGATGCTACCGAC	60.104	216	yes
PU018966	ACTTGTGTACAGCCGCATTG	TGTTGTCTGATCACCAATCCA	59.951	205	yes	yes	expected
PU019030	AATCTACCGGACCGAAACCT	TTCGTCTCAGGTCGATTGTG	59.831	267	no
PU019041	TCACTTTCGCATCTGCATTC	CTATCGCAATCGAAGCCCTA	60.323	136	yes	yes	expected
PU019110	CGCAATCACAATCTGGTACG	GCATTGGAAGGTGTGGAAAT	59.797	271	yes	yes	expected
PU019312	CTCAGTGCACAAACTGTCGAG	TCTTTCCTCCTGGCATCATC	60.158	209	yes
PU019334	TGGTGAGCTCTGGATGTGAG	CCACCTTTTCAAAGAAACTCG	58.866	218	yes	yes	distorted
PU019605	TGCAGTTATGGGGTGTTGAA	CCAAAGAAAGACGCAGAGTG	58.648	200	yes
PU019687	AGTCAACGCCAAGGAAATTG	CAACTAGAAGAAGTTACCACGAAAAA	59.374	187	no
PU019715	GTTGTTTGTGGTGGTGTTGC	AGAGTACGCGGGGAGGCT	62.279	199	no
PU019738	GACTCAGCAAAACCAGGAGC	TAATGAGACAAAGGCCACCC	59.933	185	yes
PU019794	ACGCGGGGAAAAGTAAAAA	CAAATCTCGGAGGACGACAT	60.073	114	yes
PU020076	ACGTCGGGGTAACCGTAGTT	GCCGACGTACTTTGGTGAAT	60	218	no
PU020198	TTCTTGTACAAACCACCTTCCA	CCTAAACCCAGTACGGCAAA	59.99	129	yes	yes	expected
PU020248	CGGGTAAACTAATCCGCTTC	AGTGGTGGTTGTCTTTTGCC	60.012	198	yes
PU020437	ATCACCTTCGAACTCCATCG	CATCTCTCTCATTGCTGCCA	60.096	204	yes
PU020451	CTCGTCTCCGATCAGATTCC	AGCTTTGTCCTTCTCCGTCA	59.989	191	no
PU020491	TTGGAACCTTTGAAGATGGC	TCTTCTTCTCCTTCGTCCCC	60.704	254	yes
PU020526	ATGTGAATGATCAGGTGGCA	TGTGGTACGTCTCCAAACCA	60.001	160	no
PU020609	CAAAGGCTGCACCCTACTTC	GAGCTGCAGGATGTTGATGA	59.95	182	yes	yes	expected
PU020688	GCTCTCTCCTCCCCTCCTTA	ATCGATTGTTGTCGGGAGTC	59.934	119	no
PU020717	CTTGCATCTCGACCAGTTCA	AATCTGCGGGTATTCAATCG	59.923	188	yes	yes	expected
PU020742	TCCGTACTTGAACCTGTCCC	TCAAATCCCCTTACTCGTCG	60.066	205	yes	yes	expected
PU020746	ACAAATCCCTCGGTGAAAAA	TGATGCAAGTCTGGGTTGAA	60.24	232	yes
PU020832	TGTGCAGCCATGAGAAGAAG	CAAGGGAAAGGACACATACCA	59.838	278	yes
PU020889	GAAGTAGACGGCTGCTGGAG	CATCGTCCTCATCACAATCG	60.072	173	yes
PU020964	TTTAGCAGACCACCTCCACC	AGACCACCCACCAGCATTAG	59.989	252	yes
PU021010	TGTGAGCCGTCGTAGAAGTG	TTTGGGAACCTTACAACCGT	59.331	207	yes	yes	expected
PU021134	GTTCTTTCCGAATGTCCCAA	CGTAATACATAACAAGGAAAGACCG	60.179	236	no
PU021288	CGATGAACAATAGCAACCCA	CAGGACCAGTCTAACCCGAA	60.103	185	yes	yes	expected
PU021361	TAGTTGGTGATTCAGCCGTG	CGCCCCATGTTTCTGTAATC	60.331	214	no
PU021388	TGGTGTGTGATTTTTAGGGGT	TGTTCTTCTCCTCTTTACCCTTTC	59.338	185	no
PU021410	GGTTCAGGAATTCGAATGGA	TGCATTACAAAGAAACGTAGCC	59.32	174	yes	yes	expected
PU021413	TGGGACTGATCCATGTTCAA	TTCCTTCCCAAACACCAAAA	60.314	255	yes
PU021463	CACATCTGGAGAGGGCCTTA	AAGCATCTCGAGTACATGCG	59.054	222	no
PU021477	AGTGAACGGAAAAGCCTTCA	CAAAACAAAACCCACAGCCT	60.008	123	yes
PU021565	TTCAACGTTACAAATTGCGG	TGTTTTAAGAACAAAAACACAGCC	59.633	174	yes	yes	expected
PU021576	CTTTTGAAAGTAAAAGCTATTTTTGAA	AAGAGATAAGAGATTGAAGATAAATGG	57.018	220	no
PU021640	TGAGCTTGGTGACTAGGAGGA	TCCCTCCCAGTTTTTGTCAC	59.943	269	yes
PU021857	AATTCGATCGGAGATTGGTG	CCCTAAGTGTGTTCTTCCGC	59.734	188	yes	yes	expected
PU021880	CTCGGGCTGTAGAGAAATGC	CGACCATATTGTATACACACAAACA	58.8	166	yes	yes	expected
PU021944	CGATCCGAGTCTACCGCTAC	CATTTCCAGGAGAGGACGAG	59.797	102	yes
PU021946	GACATTCCATGGCAGCTGTA	GGGTTAACCGGTAAGGGGT	59.926	104	yes
PU021956	TCAAAGTATTCCGGCAGGTT	CAAGAGTCTGAGCACAGTCTAGC	58.571	192	yes
PU022040	GGTGTTGAATTCCTCCCCTT	AAAGGAAAAGGGACCTCGAA	60.046	102	yes	yes	expected
PU022066	TCGGGGGTGTCCATATATCA	AACAAAAACGCCATGGTTTC	59.845	151	yes
PU022135	AGGAGAAAAGAGGCGGAAAC	CCCTCCATCACTTAGCCTCA	60.21	227	yes
PU022265	GGGAAGCCATATGAAGCAAA	GGGTAACGTTGAGAAGAACCA	59.087	214	no
PU022458	ACGAGGAGGTGTCGAGAAGA	GGGAACATCATGTAGAAATGAATTA	58.396	265	yes	yes	distorted
PU022496	CGGGGAAGTGTTGAGAGAAG	GTGGTGATTGGGGTTGTTTC	60.073	210	no
PU022725	AATCATCCACCAAATCGCTC	GCTTCTGGTGAGGGGTAGAA	59.284	151	no
PU022872	GCGGGGGAATTTTCTTAATG	ATCCACCACATGCAACTCAA	59.967	210	no
PU022909	CGTTTTCTTCTTTGGCAACC	GCGGAGGAAGAAGTAGAGTGTT	59.058	145	yes	yes	distorted
PU023258	ATTGGATTTCCCAATGCTCA	TCATGAACAATAGAGAGACACAGAGA	59.477	263	yes
PU023307	GGAGGAAGTAGCGGCAAAAT	CCAACAAGTAAACCCGCCTA	59.99	219	yes	yes	expected
PU023365	AGCTTGGCTTCGTCTTCTGA	AATACAGCTCCAATGGTGGC	59.962	276	no
PU023433	TCATTTGTCTGGTGGGAATG	TTTAAAATACTTAGACCCACCATGT	57.337	110	yes
PU023461	AGTATGCTGGGGTGTTCGAG	GTTTAAAACGAGCGCGAGTC	60.025	250	yes
PU023481	GCGAGCATAGCTTCCTGTCT	CTTGGGCATCCATTGAATCT	59.894	167	no
PU023569	CGGGGGAAAATTAATTACCAA	TTTTTGGCTAGTTACTCCATTTTATTT	59.108	207	yes
PU023671	ACTAGACGTAGTAGAACTCGAGACG	CGAGGAATTTGGAACCTTGA	60.044	169	yes	yes	expected
PU023821	TGTTTTTAACTATTGATCGAACTGATG	CAATGCAAACACACCTATCAAC	58.081	131	yes
PU023872	TCGGGGGATGATCTGAGAG	CAGCAAACACATAATACGCCA	59.64	246	no
PU024130	ATGCCGATGAAAGTTTGTCC	CAGTGCCTCGCATAGTGAAA	60.011	145
PU024138	TCCCCGTGATAATTGCTTTC	CCAGAGACAGCCATGGAAAT	60.073	133	yes
PU024150	TCTCCTGCATGTTATCACCAA	CCGACACTTCCAGCTTCTTC	59.989	185	no
PU024172	ATGGCGATAAGGTTGAGTGG	CCTAACGGCAAGTCAGGTGT	60.171	235	yes
PU024200	ATTTGGGGGATGAAAAGAGG	ATCGACCCCTTCTTCCAAGT	59.935	239	yes
PU024278	GGATTTGAGAGCAACCCAGA	CCCCTTTTCCCTCTCTTTTG	60.04	272	yes
PU024307	ATGCCGAGCAGTAGCAATTT	CCAAGAACATAAACAAGGAATTCAA	60.574	200	yes	yes	expected
PU024322	GGAATTGGATCGCTTTGGTA	GAGCGAAGGCAGATTTGTTC	59.962	139	yes
PU024380	TGGAGGAAGTGATGCAGATG	TGAACATCGGAAGAGCAGAA	59.522	114	yes	yes	expected
PU024446	GATCTTCCGATCCTTCACCA	GCAGCCATTTGAAGCAATCT	60.361	120	yes
PU024517	GGGGGTAGCAGAAACAGAAG	TACCTTTCTCCGTGCCTCAC	60.255	227	no
PU024630	GGACAGCTCTGAACGGCTAC	AGTTTGCGAGGTCAGGAGAA	59.989	169	yes
PU024644	GGAGAAAAGCGAGTGTGGAG	AAAAGCTACACAGATTTACCAGCA	59.412	264	yes
PU024657	TTTTCTCAGCAGCACCACAG	CACCCATTTTCAGAGGAGGA	60.042	144	yes	yes	expected
PU024680	TGAACCCGTTACCTCGTTTC	TTCCATACCTGAGGGACCTG	59.92	237	yes	yes	expected
PU024733	GCAGCAACCTTTAAGATGCC	TACATATGCCCGCTGTTCAA	60.096	133	yes	yes	expected
PU024875	TGGTTGGGGTTGTTGGTTAT	CGATGAAACACCACCAATGT	59.267	147	yes	yes	expected
PU024898	TGATGTGACCCATCCAGAGA	AAGGCATCATATTTCCTTTCAA	57.771	249	yes
PU025147	CAGCGTTTAGCTACTGGGGA	TTTCAGCTAAGTCGAGTGCG	59.366	164	yes	yes	expected
PU025199	AATGGATAGAGCATGACCGC	GATGAACCAGTCCAGCCATT	59.934	154	yes	yes	distorted
PU025208	ACAGCAGACTTTGCGAGCTT	AGAGAACCGGAAACCCAAGT	59.972	200	yes	yes	expected
PU025325	CACGGAGTAGAAGAGACCGC	ATCTCTTCGGAACTCGGACC	60.596	102	no
PU025345	TCCATTCCCATTCACACAAC	ACTGGGAACCAAGTTTGCAC	60.012	217	yes	yes	expected
PU025538	TCTTGGACTTGCAGCATTTG	TTCTACCGCCAAATTTGCTT	59.72	233	no
PU025659	TCGATCGGAGAAATGGAATC	TGTCCTCTCTGTCTCCGTGA	59.523	248	yes
PU025971	TGTGATTGTTGTCAATGCGA	CCAACAGAAACACGAATGGA	59.541	174	yes	yes	expected
PU026148	TGTAGAGGAATCATCGACCAG	CGTTCTTGCTCCTTCTCACC	59.989	170	only Yuyin
PU026180	GAGAATCCTCAAGCTCTTTCCA	AACGACCGAAGATCTGATGG	60.073	156	yes	yes	expected
PU026209	CTGCAGCTGCTTCAAACCTT	TGCATTAACACAATTATTCACACC	58.854	189	yes
PU026230	TACCTACAACAACGCTCCCC	CTCACGGTTTTCCACGATTT	59.971	255	yes
PU026252	GTCCCTTTGTTGAGCAAGGA	CTTCCAATCGGAAATGGCTA	60.031	232	no
PU026265	CATGGCCAAATCAAATCTCA	GACAACATTCCCCTCCAACT	58.842	129	no
PU026302	CTCTCGCCACATCTCCTTCT	TGAACACTCGGAGTCAATCG	59.831	128	yes
PU026327	GGTCTCAATCCGTATCGCTC	ACACGTGTGGGTGAAGCG	61.85	182	yes
PU026374	GGGCAGAAAAACCACCATAA	GAACACGAAGTAACCCGGAA	59.971	236	yes
PU026623	CAAAGAGCCACTCAAGCCAT	CCACCTAGGCAACGTGATTT	59.993	196	yes
PU026861	GAGACAGTAGGGAGGGAGGC	AAATTAGACAAGGTAGGGGAAAA	57.413	193	yes
PU026883	CGATATGATGGAGCTGCTGA	TCCATAAGAACCCTTCGTGG	59.926	102	no
PU026958	TGAGTACGCAAGCATTGACC	TCAAACAATGCAAATCCAGC	59.67	253	yes	yes	expected
PU027013	CGGGGTCACCGAATTAGTTT	GCAGTCTCAGCCATTCCTTC	59.957	136	yes	yes	expected
PU027053	TCGATTTCTGGACTCCAAGC	CGGTGATCTTATCAAAAATACCAG	58.986	184	yes	yes	expected
PU027130	ATTTGGGAAGCGTGTTGAAG	GAACAAAAAGCAATACCAAAAACA	59.492	241	yes	yes	expected
PU027158	GATGGAGCTGTGAAGGAAACA	TGAATGTGGAGGCAGATTCTC	60.211	175	yes
PU027166	CACGCCATCACTCTCCACTA	ATTTCACGACCTTCGTACCG	59.993	135	yes	yes	expected
PU027236	ACCATGTCGGCTTTATCCAG	GAAATAGCAAGACGGATAGCG	59.002	128	no
PU027442	TGGAGAAGTGCAAGACCAGA	GGAAATTATTTGCAAACTACCAA	57.378	124	yes
PU027446	CCGACAAATCGATGTCACAC	GCAACTTTCCCAGAAAACGA	60.227	102	yes	yes	expected
PU027475	CAAGGGATGGTTGGTTTTGT	ATCGTAAACACCCTTCACCG	59.853	206	no
PU027630	ACTGGAGCGAATGAGAGGAA	CCACCGGATGAGAAGGTTTA	59.926	247	yes
PU027714	CCCAGCCTGCTGATTCTTTA	GCATAGTTGATCCAACTGGAAA	59.091	222	yes
PU027718	GAGGAGCCGAATTTACGACA	GTGGGGAGTGGTAACGAAGA	59.966	203	yes
PU027784	TTGCTGCCATACGAACAAAG	CAGCATGTGTATTTTGTGGGA	59.454	167	yes	yes	expected
PU027965	TGGAAGTTGGGGAAAAACAG	CCCGAAACTACTTCCAACCA	59.964	116	no
PU028034	TTGACACTGAGGTGGAGCTG	TGGGGAATACAAAAAGGACG	59.795	173	yes	yes	expected
PU028079	CGGGGTCCTATTTTCACTTG	ACATCTGCAATGACCACCAA	59.967	279	no
PU028091	GCCAACTGCGTTTGTATTCAC	ACCGTGTGTTCGCTTTCTTT	59.78	183	yes
PU028093	GCTCGACGATGACAGTTTGA	ATTTTCTCCAACCCAATCCA	59.22	142	no
PU028115	AGGTGGTCAAAAAGTCACGG	CCAGAATCGGGAACCTACAA	59.926	184	yes
PU028135	CGAAGGTCAGCTTCTCTCGT	AAAGACAGCCCCATTTTTCA	59.546	131	no
PU028182	TGGCATTTGTGATCATTTGC	CCAACATTCTTGTTCTTCACTTG	58.8	267	yes
PU028185	TGGCTGTTGGTGTTCATGTT	TGGAAGCAGATGATAGAGTTAGGA	59.415	157	yes
PU028192	CCGATTAACCGAGATCAGTAGA	GGTGGCGATTGTGAAAAAGT	59.978	251	yes
PU028216	TCGAGGAGTCGGAAGAAGAA	GAGAATCAGACCTTGAGCGG	59.95	161	yes	yes	expected
PU028285	GCATCTGCCGCTCACTAATA	CGGCAGTGATGACTGAGAAA	59.984	174	yes
PU028305	CTGTGATCCGAAATCCTCGT	CGAACATCGATTCCATTCCT	59.894	194	yes
PU028329	TGGATTTGGATGATTTGGGT	AGAAAGAAGGGTCTCGGTCG	60.756	273	yes
PU028410	GCAGAGGCTATGGAAAATGC	CACACCTCGAACTCACCATT	58.566	140	yes	yes	expected
PU028486	TTGGAGTGGAAAAGAAGGAAA	CATGCCAGAAATAACCCCTG	60.323	228	yes	yes	expected
PU028486	TCCTCTTTCTTTGGCTCTGG	CCCCAACTATATCAAAATCCACC	60.634	254	no
PU028544	GAAGCAAGCACCTGGAGAAG	AGCAGCTTCGAAGGTTTGTC	59.621	112	yes
PU028580	AAGCTGCAGTTACCGCCTTA	AGAGCAAACCCACGTTTCAG	60.291	114	only Jinganlu
PU028680	CATAATTGTGCAAACGGTCG	AAACGCACAATTTCGAGCAT	60.647	266	yes
PU029023	GCGACGTCGAAAAAGAGTTC	CAAACCATGGCTGCAACTAA	59.729	251	yes
PU029072	TAAGGGAGGAGTGCACGAGT	GGGATCCCTTCCATTTCTTT	59.219	150	no
PU029163	TTCTCCCAAACGAACAAACA	AAGACAGCCACAGCCTTGAT	59.874	183	no
PU029171	ACGCGGGGAATTTTCTTAAT	ATCCACCACATGCAACTCAA	59.967	211	no
PU029193	GGCCACCAGTCCTACGATTA	GAAGCCAATCACCTTCTTCG	59.813	198	yes	yes	expected
PU029255	CAATCGAAACCACCTCCATT	GGTACCAGCCAGCCTAATGA	60.096	208	yes
PU029350	CCTTGCTAGAATTGGGTGGA	CGTCTGGTTCTGCTTCTTCC	59.989	252	no
PU029375	TTGGCATGAAGCTGAAGAGA	AACAATAACCAATGGGCTGC	59.829	114	yes	yes	expected
PU029501	TTTTCATTCTTTTCGCCACC	CTTCTTCAACCCCAGATGGA	60.042	140	yes
PU029527	TATCACATCCTTCCCTTCCG	ATGGTTCGGGTTCAGAGTTG	59.966	223	only Jinganlu
PU029579	GCCTTGTACACCTTCCCGTA	CGATCCAGAAAAGCAGGTTC	59.813	157	only Jinganlu
PU029647	TGGACGAGCACAAGAAGTTG	TGAAAGATGGAAGGGCTCAT	59.629	259	no
PU029658	GAGTTCGGGGGTTCGATTAT	CGGGGATTGCTCTTCTTTTT	60.553	113	yes
PU029682	AGGATGAGTCTGGATGCCAC	CTGGCATTGCAACTGTTGAT	59.722	195	yes
PU029729	CAGGAAAGAGAGCTGCATCC	GCGCCTCACTGGAATACAAT	60.103	105	yes	yes	expected
PU029755	CAGCTTGGACACTGTGGAGA	ACCCAAGAACGGTCAAAACA	60.388	241	yes
PU029768	GGGGGTCAGTTTAGGAGAGG	GAACGCAAGAACGACACAGA	60.032	215	yes	yes	expected
PU029781	TTTGCATTTGAATGCTTTGC	TCGATTGTAGCAAATTTTACCTAGC	60.06	175	no
PU029787	GCGGGGACTGAGAAAGTCTA	GTCGATGAACGACTGCAAGA	59.992	101	yes	yes	expected
PU029861	GCCATCGTGCTTCTCAAGAT	TTGGACTTCAGTGATGAGCG	59.984	176	no
PU029942	TTACCCTTGACGATGCTGTG	GAGAGGTAGCGGTTCAGACG	60.012	253	yes	yes	expected
PU029995	CCCCCAATTTGACAAGACAT	TTGCATAAGACACAAGGGGG	60.883	159	yes
PU030121	TGGGGAAGAACACACACTCA	ACAATCATAATCGAACAATAAACG	57.283	231	yes
PU030135	AGTAGCGGAGAGAGGGAAGG	TTGTTGAAACCCACAGAGAGG	60.133	198	no
PU030140	GAGATCCCGGTAAAGCCATT	CGTTATTCCAGTGGGCTATTTT	59.416	214	yes
PU030195	CGCCTCTTGTCCTTTGATTC	ATAGGGGGACGAAATAGGCA	60.653	155	yes
PU030225	TTTCCAAGCTTCGATCGTCT	TCAGCTCGGACAAATCCTCT	59.95	270	yes
PU030281	AATAACCCTTCATTTCCGCA	GCGAGCCTAGAAACAAGTGG	60.015	278	yes
PU030312	AGCGCAATCGAAGTCAGAAT	CGCGGCGTTACTAGGTTTTA	60.271	118	yes	yes	expected
PU030333	AGTGAAGGGTCCATTAGGGG	TCTTCCAAGTTCCGTCTTGC	60.375	221	yes
PU030354	CCCTATTTCCACCCAACTCA	GCTTTTGGTTGCTTGCTTCT	59.637	163	no
PU030386	TGAGTGTAGGTGGAGGAGGG	GGGCTTTTTGGTGAAGATGA	60.051	177	yes
PU030434	CTCCCACCAATACAAAAGCA	GGAGTACTTGGTTGCAGGGA	60.111	266	yes	yes	expected
PU030458	TTTCCCATTTCCTTGTCCTG	TCCTTCCCCACTTCAACAAC	59.943	156	yes	yes	expected
PU030479	CCCGATCTTGCACTCTTTTC	CGTGTCGTCGGAGTCTACAA	59.897	228	yes
PU030615	AAGTCGCTCGACAACGAGAC	TTCTATATTCTCTTACTTTAGGGGTCC	58.047	162	no
PU030701	ATCCCTCTTGAGCTGCATTT	GCTTTGGTTGCTTGCTTCTT	59.637	123	yes
PU030719	ATACGTCGCCTCCGACTTC	CTCGAAGAAACCATGGGGTA	59.926	275	no
PU030772	TGATTCATTGTTTCGCACAAA	CCTTCGAAATTAGCATAAAACCA	59.545	129	yes	yes	expected
PU030859	TAGAGGAGGCAGGAGGTCAA	TATGGTCCACAAATGCATCG	60.343	233	no
PU030860	ACCGCGGGTGTAATGTAATA	AAATGGTGGACATTTGCCAT	60.059	204	no
PU030875	CACGAACCACACCTTGATTG	ACCACGATCTTCCTCCTCCT	60.073	166	yes
PU030992	TACCCAAGGGGAAGGGTATC	CACGTTCAGCATCATATGGC	60.104	165	yes	yes	expected
PU031035	GGATCGGACGGTTGTGATAG	CATCGAATTCTCACCCAAAAA	59.924	209	no
PU031077	GGGCACTGAGAAAGTCGAGA	GTCGATGAACGACTGCAAGA	59.992	115	yes	yes	expected
PU031082	TGTTGCACACCATCAACCTT	AGAACGAGAGGGGGAGGTAA	60.067	130	yes
PU031212	GCTCCTGGGCATTAATGAAG	GGGATCCAATTAAACAAGCG	59.411	279	yes
PU031266	TTCACCCTTCGAAAACAACC	GGAAAGAATGCGTCGGTAAA	60.074	217	yes
PU031446	ATGGCCAGAGGTTATGACGA	TCTCAATTATTTCATCCATCCG	58.898	246	yes
PU031539	ACCCAAAAAGTGGGTGTGAG	GGCAGACTAGAAATCACGGC	59.843	211	yes	yes	expected
PU031549	TACCCAAGGGGAAGGGTATC	GCCCAATAACAAGAGGCAAA	60.074	190	yes
PU031550	GTCGGGGCCCTTTCTATTT	CGTGATCTCTTCCCCAAAGA	60.187	127	no
PU031583	ACGCGGGGAAGAACTGAG	AGCCACTGTCAGCAAGAACA	59.622	110	yes
PU031612	CGGGCTGTTCATCCTATGTT	CCACGACGCTAAGTGTTTGA	59.904	250	yes
PU031768	TTTAATCAATCTGCTCCGGC	CGGCGAATACGTTCCTACAT	59.982	114	no
PU031954	ACGTTTCGGGGGTATTTTCT	TTTCGTCCGTCCTTCTCTTC	59.405	117	no
PU032078	GATGAGCGTAGGTGGAGGAG	TTGGTCTGTGGATTTAGGGC	59.933	196	no
PU032128	TGTCAAATTCGCTTCCATCA	GGATCGTAAGGGGAAGGGTA	60.145	122	yes	yes	expected
PU032209	CAAAACTCATGGCCTCCAAT	GCCTCTGAAACACGACGAAT	60.263	167	no
PU032249	GAAGCAGATGCGGAGTTGTT	GTAGGGAAAGGACGAGCGTT	60.63	272	yes
PU032303	CAAGATGTGCTCGCCATAAA	CGCCAAAAATTCTTGAGGTT	59.202	167	yes
PU032419	CTTTCGACCGTTAAAACCCA	GGTCGACAGAGCTAGAACCG	60.012	127	yes
PU032704	CTCAGTGGAGGGACAAGCTC	CCGACTCCACCATGTCCTAT	59.803	255	no
PU032716	TTTTTGCGTTCTCCTCCAAC	TTTCCGATTCTGGTCACTTG	58.695	275	yes
PU032754	CGATACGCTCGAGTTTCACA	TTCGTACGTTGGTGATTGGA	59.964	211	no
PU032779	GGCTATTGTGGCCGTACAGT	AGGAATGCCTCATGTTGAGC	60.226	187	no
PU032979	ATGATGGTGGCTTCCAGAAC	GGACTCAGAAGACTCTCCCAAA	59.856	174	no
PU033133	CTTGATGGAGGAAGCAGGAG	GCCACAGATGCAAAATCAGA	59.805	219	yes
PU033206	TCCTGCAGAAACAGCTTCCT	TGGGGATGGGAGTATGGTAA	60.006	132	yes	yes	expected
PU033241	TGCGACTGCTCCTAATTCCT	GGTTTTCGCAACAAAACCAT	59.845	239	no
PU033355	GGGACCGACTCCCTTCATTA	GCGATTTGAGGTTACGGAGA	60.214	188	yes	yes	expected
PU033374	GCAAATGGAAAGCAGGAGAG	AAGTGGTCGACGGAAAATTG	59.971	176	no
PU033380	AAAATGAACCAGAGCTCCCA	AAATCTGCCCATGAATCTGC	60.043	176	yes
PU033411	ACCGGTAACGATAGTGGACG	CGAGCTCCTTGGACTTTTTG	59.986	192	yes	yes	expected
PU033452	TCTCGGAAGCTGCTATGGAT	AAATCCCAAACCTGACCACTT	59.721	163	no
PU033507	AGGATGATCGATGGCGTTAG	AGACAAATGGAAACCACCCA	60.21	234	yes
PU033559	CTTGTCTTTCCGTCTTTCCG	ATCTGCCCAACACTTTCAGC	60.263	254	no
PU033590	GGGGATCTTCATCAACCAAC	AAACCAAGCAAGCCATGTTC	60.118	114	yes
PU033590	GGGGATCTTCATCAACCAAC	CTTCCGGTACGAGAAACCAA	60.103	127	yes
PU033591	CCCATTACCCAATCCAACAG	CTCCTGGAGAAGAGTGGTGG	59.828	273	no
PU033593	CTCAACGATTTCGATGGGTT	CCTCATAAGAACGCACACCA	59.716	243	yes
PU033616	TCCAATCACATTTTCCGACA	ATCTGGGGTCAGGTAGGAGG	60.328	202	yes
PU033665	AACTAGGGTTCGGCAACAAA	ACGCCACCAGAGTTACGTTC	60.179	171	yes
PU033715	CCCATTCTTCTCGTCTTCCA	GTGAAGGTGGAGATGGTCGT	59.969	275	yes	yes	expected
PU033758	AACATTGGAGTTCGGAGCAT	TTATTTCTGAACAACCCCGC	59.938	133	no
PU033860	TTCCCACCTGGGTGTTGTAT	GGGGTCCCCTCTTTGCTTAC	62.07	118	yes	yes	expected
PU033914	CTGAAAGGCTCCAACAACAA	TGTCCATGTCCATGGCTAAA	59.924	235	yes
PU033986	AACGGGGACCGTACTCTTCT	CAGAAAGCTGCCAAACAACA	60.027	273	no
PU034010	TGCAAGTGAAGGCTGTTGTC	TTGGTGCCGATAGTGTAAGAAA	59.647	118	yes
PU034151	CTTGCTGTCACATCTTCCCA	GCCTTGGAATGGAGATTGAA	60.014	272	yes	yes	expected
PU034165	GGACCCTCCTACACGATCAA	CGTTAGTGGGTCGCTTTGTT	60.168	218	no
PU034169	AAGCGAATTTAGCGGCAATA	GGGGGAGAGACGAAATTACC	59.766	219	no
PU034178	GGACGAATTCTTCTCCGTCA	CCCTAGAAATCCCTTAGCCG	60.048	139	yes
PU034227	GAAGATAGCATAATGTGCACCAA	CGACCAGAGATTTTCCGAAG	59.807	134	no
PU034327	TACGTGAACCCCCAGCTTAC	TATTTGTTGCTCGCTGTTGC	60.021	259	yes
PU034428	CCACTCTCTGCAATTCGTGA	ACTCGTACGTAAATTCCGCC	59.114	222	yes
PU034477	AGCGTGGAGGTGAGTTTGTT	GACGACAACAATCATCGTGC	60.128	119	yes
PU034521	TGATTTGAAGGTCGTGTTCG	AGGAATCATTTTCCAGTGTGC	59.045	244	yes	yes	expected
PU034594	AGACTGGTGGAAGTGGATGC	TCAATCTCCCATGGCTTCTC	60.158	166	yes
PU034640	CATCCATTCTCATCCCTTGG	GGATTCCAAACCCCTTTTGT	60.032	257	yes	yes	expected
PU034708	TAACACCAAGGCATTTGCAG	CCAGACAATGACATGACAGCA	60.739	254	yes
PU034724	GGGACTCTTCACCATTCACC	CGGAGGGATTTGAGATTTGA	60.006	205	yes
PU034901	GAGAGTCGCGCTCTTCAGTT	TGCAGACATGGCTTCAGAAC	59.992	111	yes	yes	expected
PU034956	AACACCGGTGATTCTTCAGG	CCTTTACAGCAGCAAAGACCA	60.426	278	yes
PU034976	TCTGTTTCTATTGTGCCCCC	AAAGGTCGAACAGCAGCATT	59.882	185	yes
PU035021	ATACCCACATTGGCTGCTTC	TCCCGAAAACCAATCTAACAA	59.438	148	no
PU035055	CTTTCGGGGATCTTCCTAGC	AACAAATCGAAACCACCTCC	58.886	254	no
PU035068	TTCTTCTTCACCGAGACGCT	TCTGCTTTCATTTCCTATGGTG	59.225	224	yes
PU035081	GGGGGAAGCCATTTATTCTC	AAAGCTTGAACAACATGGGC	60.118	131	yes
PU035113	TTCCCTACTGTTCCGACGAG	ACACCGGATCATTCGAGAAC	59.934	242	no
PU035141	CAACGAAGTGATGTTTTTCTTTG	ACACGACACACCAATAGCCA	60.032	127	yes	yes	expected
PU035161	ATTCATTATCGGTCGGCATT	CGATGTTTGCATGAGAAGGA	59.799	159	no
PU035186	TCACGCTACTCTGAGTTTTCAA	CCTCTTCGGCGTATTCTCTG	59.971	153	yes
PU035321	TTCATCTTCTTCCCCACCAG	GTTGGGAGTGGTGATCGAGT	59.969	101	no
PU035337	TCGGGGGTTCTAGGAAAACT	GCAGCGTCAAATCAAGACAA	59.995	194	no
PU035381	GTTCCGGGGTAATTACGGTC	GCAGCGTCAAATCAAGACAA	59.995	232	no
PU035432	TCACCAATTTGTGCAAGGAA	CACCCATCAACAACACCAAG	59.848	134	yes	yes	expected
PU035479	TTACAAAGAAAATAGCCTTTCCTAAG	TTGTTATACATTCGGGTAGGCA	59.385	105	yes	yes	expected
PU035559	GACGCCTCGATTTTGAATTT	AAAGGGCACTCACATTCCTG	60.111	265	no
PU035572	GGGTACCGGAAAACTCCATT	TCGTACATGGATCGGACAAA	59.924	193	no
PU035616	CGGGATCGTCGTGTTCTACT	ACCTGTAAAGGAAGGCGGAT	59.962	180	no
PU035628	TCAAACAATGAGCTTGTCCG	ACGCTCCTGTTGACGTTTCT	59.914	243	yes
PU035696	GGGGTTATCAGTTTGAGGCA	GCAGAAGGTGACCTGACGAT	60.269	269	yes
PU035771	CGTTTCCTTTCCTTCGTCAA	AGAGAAGAGCTCGGGAGGAG	60.23	121	no
PU035798	CAACCGAACCGAACCATATT	ATCGATCCCTTGTTGGTCAG	59.927	211	yes	yes	expected
PU035849	AGGCGTGATGAAGAGGAAGA	TTCCGCTAAAACCCCTCTTT	60.068	171	yes
PU036024	CGCCTTCCCTCTTTCTTCTT	TTATCCGTACGTTCCATAGTATGAT	58.042	107	yes
PU036046	CTTCTGGCTTCTCGCCTCTA	TAGACCCACGGAAAGGTGTC	59.966	174	yes	yes	expected
PU036119	GTGAAGAAGGCGCGATAGTC	TCTCCCTAATCCTGCAGAGC	59.532	272	yes	yes	expected
PU036128	GGATTGCAAAAGGAGCAAAA	CCGAAGCAGAATGCATAACA	59.833	228	yes
PU036145	TTCGTTCCCAAGATCCGTAG	GGTGAAAAGTCGAGTGGGAA	60.088	276	yes
PU036149	GGGGAGGAATACAACACACG	CTGCACACCTTCAAATCCCT	60.111	201	no
PU036215	CGACTTGAAGCTCATAAACCG	TTCTACACCTGGCAGAACCC	60.111	199	yes
PU036224	CTCAACCACTCCTCCGTCTC	TTTCCCCAATGCTGACCTAC	59.933	226	no
PU036307	ACGCGGGGACTTACTACATA	GCCATCCTTATCGAACAAGC	59.674	253	no
PU036309	TTTTCCCTTCTTGTGCGAGT	CCCATAAGTTAGGTAACAGAGTTTGA	59.126	248	yes
PU036317	TTTTCTGGCTCGTTCGAGAT	CGAAAATAGGAAATATTGGAATGAA	59.643	268	yes
PU036339	ACGGTGCGTCTTCCATAATC	CCCAACAACAAAAGGCTCAT	59.971	139	yes
PU036507	TGACGACGACCAGATTGAAG	CGATGTCGAACTCTCCCATT	60.073	225	yes
PU036618	GGGCACTGAGAAAGTCGAGA	GTCGATGAACGACTGCAAGA	59.992	105	yes	yes	expected
PU036624	GGGGGTTTCTTAACCGTTAGTT	ACGACTTTGGTGAATGGAGG	59.966	208	no
PU036658	CCTCGAAAACATGCATGAAA	TTGAATTTCACAAACACAAGGC	60.018	176	yes
PU036732	GTTGTGGTGCCGATTTCTCT	TCCTCTTTTCCCCAATTTCC	60.237	260	yes	yes	expected
PU036764	ATTGACATCGTGGGGAAGAG	TCCTCTCTTCCAACCTCCCT	60.186	151	yes
PU036850	CCAAAGAAGCAACCAAGCTC	TTTGGTCCTCACACCACAAA	59.976	152	yes
PU036912	TTTCTTCACCTTTTTCTCTCCA	GCAAAAATTGCAAGGGATGT	59.945	178	yes
PU036922	GCTCGTTCTCGTTTTTGGTC	TGGATCCATGGAGATCACTG	59.425	153	yes	yes	expected
PU036946	TTTGCAGCAGAGAGTGGAGA	TCGAAACACCTCCCAAGTTC	60.088	234	yes	yes	expected
PU037019	GGATTGGAGGCATTCTGAAA	GGTTAAAGGGTGTTAATATGTTTGTG	59.137	102	yes
PU037133	CTGGATTTGGAAACCTCGAA	AATGGATTCTCGAACAACCG	59.933	156	yes
PU037190	TTTGCAGTAAAAAGGGGTGC	TGGATCGACTAGTGTTTATCTATGTCA	60.305	277	yes
PU037265	TTCGTTTCTAGGAACAGGAAAA	GATCTGTTGCCGTCGCTAAT	60.243	211	yes	yes	expected
PU037285	AACGACAGAGTACGCGGG	CGCACGAGAGATGGAAAAGT	60.397	140	no
PU037297	TTTTGATTCCAAGCTGCAAA	TCAATCAACAAGAAGTAGAAAGTGG	58.919	184	no
PU037401	TCAGCCATTTGATCCCTTTC	GCAATTCACCACTAAAAACCC	58.48	116	yes	yes	expected
PU037422	TTGCTTTGCTGCTAATGTGG	CGGGAATGAAGACACCTGAT	59.927	148	yes	yes	expected
PU037441	TTCCTGGTTTGCCTGATACC	TTAGGTAAATGCATCCCCCA	60.146	235	yes	yes	expected
PU037454	TTTGCGCTAGAGAGGAGGAG	AGAGCATGTAAGGGTGTGGG	59.989	201	no
PU037560	CGCTGGAAGAAAAACAAAAA	CAAGCTTCCGATGATCCAAT	60.036	182	no
PU037662	CGGGGTATCCTTCCATATCA	GCTTCCATAGCCTGGAACTG	59.836	170	no
PU037689	AAGCCATGAACACAAAACCA	GTTGCATGTTGGCAATAACG	59.999	121	no
PU037956	GTCCAAGGGTGGAGGTATGA	AATGGCAAAGTGAAAGGCAG	60.249	276	yes
PU037974	GTTGAAATGTTGCTGCTCCA	ATCAGACCCACCAAAGCAAC	59.973	160	yes	yes	expected
PU038062	TTTAGTGACGAAAATCCCGC	CAAAGGGAATGACAGCCAAT	59.933	194	yes
PU038161	TTGGTCAAAAGGAGCTGTCC	CCAAAACGAATTTCTAAATACAAGAA	59.125	183	yes
PU038235	GAGGACTCTTAGCCTCCCGT	ATACTTCATACGCTTGGCCG	60.117	182	yes
PU038335	TCGGGGGTTGGTAATTATTC	TTCCCTGTAACGACTCCACC	59.966	213	no
PU038389	CGTCGGGGGTCTTAGAAAAT	CTTCTCCCCATCCTTCCTTC	60.008	258	yes
PU038433	TCCATGCATCACTAAAGGCA	CATCAAAGACCCCAGTTCGT	59.966	180	yes
PU038445	GTCACATCGTTGTCATTGGC	CGTCCTTCTTCTCCTCCACA	60.377	274	yes
PU038467	GGGGGTCCCTTTCTATTTTTC	GCCTTTTTCTCCACGTTCAA	60.227	209	no
PU038482	GATCGAACGCGAAGAGAAAC	CTTCTGCTCGTCCACTTCCT	59.598	179	yes	yes	expected
PU038601	GAGCAACACGAACACCTTGA	CCCAATGACCAAGACAAACC	60.21	185	yes
PU038837	CGGGGACCACTAAATCATCA	CTTCATCGCCATCGTCACTA	59.823	137	yes	yes	expected
PU038849	AGGAGTGGTTGAGAAGCGAA	GAGCTTTGCAATCCCCCTAT	60.419	128	no
PU038870	GCTCTCTTCCGTCTTATCCG	GAAGTGATGATGCTGAGCGA	60.104	109	yes	yes	expected
PU038949	GAGAAAGTCAACGGCTCGAC	GGGGAATCCACCATTTTCTA	58.69	105	yes
PU038951	CAGGAGCAGACAGTGGCATA	TTCCATGGAGACCCCATTAC	59.605	195	yes	yes	expected
PU038956	GCCATGAGATGAACACGCTA	CTCGAAAACTCATGCAACGA	59.988	214	yes	yes	expected
PU039122	TATCATCTCCACGCGAACTG	TTTTTCTTTCCAACACGGCT	59.724	274	yes
PU039419	AAACCACCGGGTTTCTCTCT	CCTTCCTTCAAGGTTCACCA	60.081	243	no
PU039633	AAATGATGAACTTCCCACGC	CATTCTGGTTTTCCAGATTTTTG	59.865	133	only Yuyin
PU039727	ATTTCAAAGCTCCCCAATCC	AATTCGGTTGAGATGTTGGG	59.79	214	yes
PU039728	AAGTGCAGGAGGGTATGGTG	GAGGAAAATGGATCTCGCAA	60.155	150	yes
PU039758	TGTTGCTTTTTCACTTTGTTCG	TCTACAGCGTGGTTGCTCAG	60.199	260	no
PU039828	AATTCCTGATGCTCAGTGGG	TGAAGTCCGACTCGACACTG	60.022	109	yes	yes	expected
PU039854	ACGTTTCGGGGTTATTTTCC	ACTGCAAGAAGCAGGTCGAT	60.02	207	yes
PU039946	ACGTTTCTCAGTTTCGGGTG	TTCTCATTTCATCTCAAACACGA	59.738	185	yes
PU039994	AAATTCCTGTTCCCATTCCC	GAAGAAAGCAGAAGCATGGG	59.955	200	no
PU040025	AACCCACGCATGAAAAACTC	AGAACCATGCTTGCCAAAAT	59.574	190	yes
PU040035	CGAACTGGTGACTGGGAAAT	CCTTCAATTGCCCTAACCCT	60.312	207	yes
PU040040	GATGAGAAGATGGCTCTGGC	ATTGGATCCTCTGCGTATCG	60.059	137	no
PU040079	AGAACCAAAATTTCCCGACC	CGATTCCAAACTTCTAATTGCG	60.938	265	yes	yes	expected
PU040251	GCTCTCTCACTTGTTCCCGT	TTCCATCCTCATCTCTTGGC	60.158	187	yes	yes	expected
PU040251	ATTGCAGCATTTCTGCTGTG	AACGATGATGATGACGACGA	60.08	257	no
PU040365	CAAAATTGTTAGGGCGAGGA	CTTCGGGCGAGAAATTAGTG	59.839	123	yes	yes	expected
PU040377	CTCGGCCATCTTCTCAGTTC	CCCAAGCGGTAGAGTAGCAG	60.03	254	yes	yes	expected
PU040505	TGTCTATGATTCATGTGTTGGTAAAA	ATTGAGTGAAAAGGGCATGG	59.933	212	yes
PU040520	AGGATTCACGATCAGTTCGC	TCCAAAAAGTCGCTACAGGC	60.386	173	no
PU040731	TCTTGTCTAAGAAGGTAAGAGGAAGG	TACAAGCCATCAAACGACCA	60.111	170	yes
PU040741	ACCCTTCATTTCCGCAAAAC	TACGGTGACTTTCCTTTCCG	60.103	202	yes	yes	expected
PU040908	CAGGACACGACAGCCTACAA	CTGTTGGAGAGAGGACGAGG	59.978	222	yes
PU041024	AAGGAAAAAGGAAAATGGGTTT	TTCTTTGCTGCAATCCTCCT	59.955	119	no
PU041084	ATGCGGTGGTTTCAAATGTT	AAATGCAAGCCAGATTGAGC	60.361	242	yes	yes	expected
PU041157	GACATGGTGCCGTATCTCCT	CGTCCTCTTTAGCAAATCGC	59.982	112	yes	yes	expected
PU041299	TCCAGTTCGGTTACAAAGCA	AGTTATTGGGTCAGCCATGC	59.962	238	yes	yes	expected
PU041318	GGTGCATGGGAGCAATATCT	CACCAATCCTTTGCTCGTTT	60.11	251	yes
PU041334	CTGTTGGAGCACTGGTTTGA	TCTTGCAGTTCCATTTTTGC	58.895	231	no
PU041348	GTCCGCAGACTCTCCATTTC	TTAGGGTAAAGTGGGGGAGG	60.172	200	no
PU041375	TTTGTTTTAACATTGATCGAACTGA	TGCTTGTAAAGTCCAAGGAAGA	59.017	194	yes
PU041497	AAACGGCATATGGAGGACAC	GAACCTTGAGTGCCGATGAT	60.081	233	yes	yes	expected
PU041567	GAAGGAAGGGACGTGGAAGT	CAGGCCCAAATCTCTCTCTG	59.943	165	yes	yes	expected
PU041643	CGAGATGAGTACCCTCCCAA	ACAATTTGCAGATCGAACCC	59.939	267	no
PU041778	ACTAGGGATGAGGCGGATG	CCTCTTCTTCGGTATCCACG	59.688	277	yes	yes	expected
PU041778	GGACCCTCCTACACGATCAA	TGACATGAACAGGCACCTTC	59.682	125	yes
PU041859	GGCTTTATGTGGTCATGGGT	TGCGGGATGGATGGATATTA	61.019	207	yes
PU041874	TACGAGAAGACGACAAGCGA	ATCATCCATCATCGACCCAT	59.978	129	yes
PU041901	GGGGGTCTTTCTTTTCTTTCTT	ACAAGGCGTTGGTCTTCATC	60.119	262	no
PU042088	ACGACGACAACAACAGCAAG	AAACCCCAGATGGGATTGAT	60.388	126	yes
PU042104	CACTCCAACCATTCCCATTT	CACCGTCAATGTAAGCATCG	60.134	113	yes
PU042322	GGGGAACAACCCAAGAGAA	TGGAAGTCATTGCTGCACTC	59.992	169	only Yuyin
PU042384	TCAAAAACCAGAAACCCTGC	CAGAGAATTCCGCAGGAGAC	59.95	185	yes
PU042403	GGAATGATCTTTTTGCCACG	GGAAGGTCAAAATTCAGGATGA	60.299	174	yes	yes	expected
PU042495	TTGGCCTGAATGAAGATTCC	CCTCGTGAAACGCATCCTAT	60.096	239	yes	yes	expected
PU042587	GGGGGAGTCTTAGCCCTTCT	CTACTGCCTTTTTCCGTCCA	60.241	163	no
PU042653	GTGGCTCCGCTCTAAACAAG	CGACCAGAGATTTTCCGAAG	59.807	227	yes
PU042685	CGAGAGGGTAAAAGGTGGTG	GAGGAGACGATGAAACACCC	59.511	110	yes	yes	expected
PU042691	ATAAGGCAGCACAACAGCCT	CGGGGAAACTCACAGAGAAA	60.224	248	no
PU042769	TTGCTAGTCTCCAGAATGAATCC	CCTGTTAAAACGCCACAACA	59.627	192	yes
PU042857	AATGGGGTGTGAGGAGAGTG	TCTTCTCTTCCCCGATCTCA	59.879	103	yes
PU042928	CCTGCAACTCCTTTTCCACT	AAGGGTTTGGTTGGTGTGAG	59.861	116	yes	yes	expected
PU043152	TTGAGTAAAAGGCCCAATCG	TGCGATTTATTTCTAAGGCCA	59.703	144	yes
PU043240	TGAAATTCGGGTCGGATAAC	ACCCGTTCTTTAGGTGCCTT	59.998	225	only Yuyin
PU043314	GGTGCCAAGAGGTGGTTCTA	TCCTCGTAATTGTTTTCCTATCC	58.577	231	yes
PU043512	GACAGAGTTACGCTGGCCTC	CGAGGACGAAGCTATTCTGG	59.971	251	yes
PU043521	CAAGAACGATGATTGCGATG	CAAAGACTTGGTTGGTCGGT	60.005	271	yes
PU043530	AATCCTGGACAGGGAAAAGG	AACCCCAACGTGAAATGAAA	60.206	223	yes	yes	expected
PU043618	AAGAGGTGCAGGTGGAGAAA	CAACCCTCATCACTTTGCCT	60.111	169	yes	yes	expected
PU043627	GCTTTTGAAGATGAGGCGAG	CCCATTTCACTCCTCCATTG	60.309	157	yes	yes	expected
PU043762	TCAAACAAACGGATTGTCCA	AAGTGGTCCGTTTTCGTTCT	58.695	230	no
PU043865	GATGAAAGCAGGTTGTGGGT	CTCAGCCCAGCATGAAACAC	61.81	194	yes	yes	expected
PU043911	GAGTGGATGAAGGGAACCAA	ATGCAGATTCAATCCCCCTC	61.196	157	no
PU043950	TGTTGTACCATCTGGGGGAT	TCTGAGCCAGTCCAGCTACA	59.726	186	yes
PU044014	CGAGCTCCATTCTTCCACTC	CGAAAAATTGGACATTGATTCAC	60.571	267	yes
PU044170	AAGTTCGACTCCACCGAAGA	CTTTCCCCTCTGCAATTTCC	60.929	188	yes	yes	expected
PU044193	ATCTCCATAAACAGCCCACG	TGAAGGGAAAAACGAAAACAA	59.59	159	yes	yes	expected
PU044205	GTCGCCGTCAGAGCACTAAT	CTCGTCTCCGATCAGATTCC	59.761	118	yes
PU044215	TTCAAAATGGCAGAGGTTGA	GGAAGAGAGAAAAGTATGAGAGAAAA	57.978	115	yes	yes	expected
PU044222	CAGGGCAGTGAATCTAAGCC	TCGAAAACATGCCAATGAGA	60.197	225	yes	yes	expected
PU044297	TTTTCACTCCCCTTAACCGA	TTATGACACCCTCGCTCCTC	60.218	262	yes
PU044302	AGACGATGACGATCCAGTCC	TAGTACGCGGGGACCCTAAT	60.702	130	no
PU044379	GAAGGGGTATTCGAGCATCA	TGCTTTGATGAGCTCCCTTT	59.955	181	yes	yes	expected
PU044448	TCGGGGTATATGTTTATTTATTTCG	ACGGAGGACGATGAGAGAGA	59.945	153	no
PU044503	TCGGAGTGTCAGGTATTCCC	TTTTATCTGAGGAACGAGAACAA	58.064	235	yes	yes	expected
PU044603	CGTCGGGGGTCCTACTATTT	AATAAGCATCATCCGCTTGG	60.06	218	no
PU044692	TTGAAACAGCCATGGTGAAA	TTAAAGCTATGCCGTCCACC	60.096	217	yes	yes	expected
PU044773	GGAAGAACAGCAACTGCCTC	AACAGAAGAAAGAACCGGCA	59.853	183	yes	yes	expected
PU044784	TTTGCTTTGGTTATGGGAGTG	TGGAAAACAAAGACAAGGGC	60.088	234	yes	yes	expected
PU044814	ATTAATGCGCTCCTGCAAAT	ATAGAATGGAAGCGGCAATG	60.06	115	yes	yes	expected
PU044844	TTCCCCTTGTCCTCTTCCTT	TCCATGACCCACCAACACTA	59.806	172	yes
PU044849	TTCCTCTGTCCACTTGGGTC	TTGATGGCCACATTCTCTCA	60.201	269	yes
PU044866	AATGGAGAGCTGTCACCCAT	TACGGCACCCATCAATATCA	59.769	266	yes
PU045001	AATGGAGTCATGGGCAAGAG	TTCTTCGTCCTTGGTCATCC	60.05	145	no
PU045376	CAAATCCCAGCTAACCGAAA	GTGATTTTGCACGGTCCTG	60.104	111	yes	yes	expected
PU045534	GGAAGACATGTGAGGAGGGA	CCACAAAAGAACTGAAATCATCC	59.864	183	yes
PU045789	ACCTCTCTCCCCTTCTGCTC	GTCAGTGTGTCGGTTGATGG	60.005	159	yes	yes	expected
PU045880	GTCGTCCTCCCTCACAAAAA	TGAATGCACGCTTTGATCTC	59.955	143	yes
PU046119	CAAATTGAAGGTTTGCCGTT	GCTTGTCTTCGCTGGATTTC	59.962	220	no
PU046132	AGGTTTGGGGCCATTAAAAG	GAGGGGAAAACCTTACAAAAA	57.29	161	yes
PU046204	GGGGATCAAATTCCTGTTTG	GCGAACTCAAGGACGCTAAC	60.022	117	yes	yes	expected
PU046218	TCGTTCTTCTCCTCTCCGAA	AAGGAAGCAAAATCGAGCAG	59.592	263	yes
PU046224	TTTTTGCCTCAATCAATGAAA	CGGGAGGCTTATTCCCTATC	59.888	173	yes
PU046231	GACAACAACAATGGCTTCCC	TGCACTTTCACACCCATTGT	60.008	169	no
PU046252	CTCCACCTTGTTCCGATGAT	TCCTCTCACGCTTGGATCTT	59.95	221	yes
PU046287	CTCTTCGACAAGTTCCTCCG	GCTTTACCGTCTTGCCACTC	59.882	207	yes
PU046292	TCCTTCTTTTCCTCGCTGTG	CCATTGCCCTAAAATCCTCA	59.894	268	yes
PU046293	ATGCGCTGGCTCAGACTTAT	TGATGACTGTTACTTTTTCTACGTCC	59.996	160	no
PU046308	GGGGAAGAAAGGGTCTGATT	GGTCAGAAACATTTTGCGGT	59.978	131	yes	yes	expected
PU046312	TGGGGGCTGTACTTAGTGCT	GCATTTCGATGTCGTTTAATG	58.174	198	yes
PU046489	TCGCCTCTCATTTCGCTACT	TTCTTGCCATTCCTCGAAAG	60.323	258	no
PU046647	ACAACAGCTGGCTCGTTTCT	GGAAAGTGGGGAATGAATGA	59.727	224	yes
PU046694	CGTTTCGAAATTGAGGAGGA	ATCACAGGGGCTCAACAAAG	60.111	200	yes	yes	expected
PU046710	GCTTAACACTGCCTGCCTTC	GCTTCCTCATATGAACCCGA	60.036	206	no
PU046811	TGTTGTTCATTCGATCCCAA	TGTTGCTAGAGGGGGTCATC	60.073	212	no
PU046813	TTGAAATGGGATTTTGCGAT	GCTTATTATGGGGGACGTGA	59.784	175	yes
PU046825	CTGGCCGTTCTCTTCTTCAC	ATCTCATCAGACCTCGTGGG	60.072	280	yes
PU046849	GCGGGAGAATCCTCAATTTT	ATGGCTTTGATAAACGCTGG	60.096	200	yes	yes	expected
PU046932	TAACAGCCGAGAAAAAGGGA	AAGTCCCGCTTCTGTTCTCA	59.989	218	yes	yes	expected
PU046958	TTGTTGGTCAAGCCAAATCA	CAAACAGCCCTACAGGATCG	60.647	237	yes
PU046990	CATTTTCATCTCCTCCGAGC	AAGAGAATCCGATGGTGGTG	59.927	195	yes	yes	expected
PU047123	GCTCTGTGAAGGAGGACGAC	CCGCTGCATAGGGAATGTAT	59.945	239	yes
PU047187	CGGACCAAGATTTCCAAAAA	CGCTGTACCAACGTCGTCTA	59.928	202	yes
PU047240	GGGGCAGATAAGAATCTTGG	CATTCAAGCCTGCAAGCTAAC	60.032	140	no
PU047339	TTGCTGAATTCCAGAGTCCC	CTCCCAATTGCTTCGATTGT	60.074	112	yes	yes	expected
PU047376	ACCCCAAATTCGAACACAAA	ATTCGAGAGGGAAGAAGGGA	60.147	108	yes	yes	expected
PU047404	TCAAGGATGCTTTGATTCCC	AACCGAAAACCTAACGAGGAA	59.987	135	no
PU047433	GTCCCCACTTTGCCCCTT	GAGAGACGGAACTGACTCCG	59.986	167	yes
PU047546	GCCCTCGTAAAGGGATTTTC	GCGTTCCTCTCCTTGTTCCT	60.766	280	yes
PU047557	ATAGGAAGCGCTACCCAACC	GAGGCGATAGGGACAGTGAG	59.827	271	no
PU047619	TTGATGCGTCCTAAAAAGGG	AGGGGAGGAGGCTTACAAAC	59.576	234	yes	yes	expected
PU047729	ACCACCCTCCTCCTTTGTTC	ATGCACTAGAGTCCATCGCC	60.249	219	no
PU047810	GAGAGCCTTCATTTCAAGCG	TCGGGGGTTTGTTTCTTATTT	59.703	172	no
PU047956	TGAATGGAGAGGGGAATCTG	CTCTTGCTCTTGCTCCTGCT	60.035	264	no
PU047969	AACAACATGGGAAGAAACCG	CACATTGACAAGAAAGCCGA	59.84	220	no
PU048110	GGGGTATCCCACCATTTCTT	GCCTTATTCACTCCCTTCCC	59.903	245	no
PU048143	GGATCGTCCCCATTTCTTTT	CCGTCCTCTTCTTTTCCACA	60.224	106	yes
PU048146	ATTTTGCATGTGAGCCATTG	CACAGCAGAATTGGAGAGCA	60.136	169	no
PU048179	AGAAGCAGAGGCTGAAGCTG	GATATGATCCCCAGAAGCCA	59.854	277	no
PU048365	GAAGAGGGGGCTGAACTTCT	TGGGCTGTCTCTGTTTTTCTG	60.416	149	no
PU048562	CGGTTTTGTTTTGGGAGAAA	CTAATCGGTTACGGCTTCCA	60.089	191	yes	yes	expected
PU048654	ATGCTTACCATTTTCGTGGC	AGTTCGATCCATCCATGAAG	57.517	154	yes
PU048821	ACCCTTTCCTTCGTAGTCGG	AAGTGAAGGATGGGTGCTTG	60.111	148	yes	yes	expected
PU048821	TCCGGTAGAGAATCATTCCG	ATCATCCATCATCGACCCAT	59.978	184	no
PU048845	GAGGTGGTGGCAAAAGGTAA	TGCAGCAAAGTGTAAGATGATG	58.992	171	yes	yes	expected
PU048890	TGGAAATTCTAGTTTGTGCCTG	AGGAGGACCAGAAGGAAGGA	60.186	232	yes
PU048890	CAGTAACAGCGATAGCAGCAA	GGAACAGTCACCGATTCCAA	60.903	276	yes
PU048893	CCACTCCACTCCACTCTCACT	TGGGAGGCTAAGAGCTTGAA	60.088	199	no
PU048923	GGAATGTGGCCCAAATCTTA	TTCAATCAATCCAATCAATGC	58.417	201	yes
PU048990	CGGATGGTGTAATATTTACTAGTTCCT	AAATCTAACGCCGACAATGG	59.96	155	yes	yes	distorted
PU049007	TCCTTTTATCGTTCGCCATT	CCCGAGGAGAAAATGAAACA	60.044	139	yes	yes	expected
PU049008	TCAAGGTTGTCACATAGCGG	CAAGATCAAGAGCCCCCATA	60.029	278	yes
PU049050	TCTCGGAAGCTGCTATGGAT	ATGAACTTTCCGATGCTTGG	60.074	186	yes	yes	expected
PU049129	GGGGTAAGTGCAGTTTAGCATC	AGATACAACACGCCGGAAAC	60	175	yes	yes	expected
PU049223	AATTCCCTCCTTCCCTCCTT	GCCTCATCCCATATCCTCAA	59.854	179	yes
PU049246	CACTCCATTAGGCGTCCATT	ATTTCACGACCTTCGTACCG	59.993	156	yes	yes	expected
PU049341	CGTCGGGGTATTTCTTTCTTT	GCCAATGCTTTCTGAGCTTC	60.103	268	no
PU049456	TTTGCTATCCAGGTTGGAGG	AAAAGTAGAGAAAATAGGGACGAAGA	59.334	229	no
PU049795	GTAGTTGAGAATGGACGGGC	CTTAAACAAAGGCGACAGGC	59.883	176	yes
PU049825	CGTCGGGGGTACTATTTATTG	GAAGGTTCTGCAGCTGGATACT	59.913	211	no
PU049831	GGACACAGACAACGCTGAAA	GCCATCAATGCCTCTCTCTC	59.917	170	yes	yes	distorted
PU049855	CGGGGTTACGGTTCCTTATT	GCAGCGTCAAATCAAGACAA	59.995	237	no
PU049966	GACTCCCTGGTCAAGCATGT	AACCCAAATGCCAAATGAAA	60.167	124	yes	yes	expected
PU050149	GGCCAGAAACTCTAATCCCC	ATTCGCTCACACGCTTCC	59.95	181	no
PU050208	ATGTCACACGAACGAACCAA	AACAAGAAAAGGCTGCCTGA	59.993	131	yes	yes	expected
PU050383	CAGAGCACGACTACTTCGGC	GGTGGCCTTATGTTGGAGAA	59.933	262	no
PU050681	GGCCAACCATATGGACAATC	GTATCAATAAGCCAAGTTCTAGCTC	57.104	213	yes
PU050864	TGGAAAACAAAGACAAGGGC	CAGCTGATGAACTGAATGGAA	58.862	139	yes
PU050923	ACAGAAGAGATGACCACGGC	CCCCTACCCCTACCACTACA	58.787	150	yes	yes	expected
PU050924	GAGGTTTCGGTACAAGCTGC	AAAATAGCCCCACTCGTTCA	59.569	151	no
PU050935	CAATTGATCAGCCATCTCCA	TCCAAATCACATGATTGATGG	59.19	102	only Jinganlu
PU051016	TGCTGTGTCCAAGGAGTCTG	CCAGAGAGGTAGCGGTTCAG	60.005	229	yes	yes	expected
PU051067	GTCGCAGAGCACACACTGAT	GTCGATTTCGCCATTGAAGT	60.081	153	yes	yes	expected
PU051194	GCTGGAACCAGAAGCAGAAC	GGGCGGAGCTTTTGTAATAA	59.212	226	yes
PU051289	AAAGAAATGATGACGACGGC	TATCACATGAAGGGATGGCA	59.883	244	no
PU051341	TACCAAACTCCATTTTCCGC	CCTGCACACTCTGGTTCTCA	60.022	193	yes
PU051408	GACAGCAGCAGGAATCACAA	CCAATGTGAAAATTCCTGGG	60.162	207	yes
PU051458	TGCTTCTGCATCTCATCTGG	AGAGTACGCGGGGAAGAACT	60.268	102	no
PU051521	CTTCTGGGAAGTTCGTCGAG	CCTCCTACTGTTGTTCTAGTAAATCG	58.932	250	yes
PU051660	GGAGATCTCGCAGCTCAAAC	GGCAGGATTACCATTCCAAA	59.762	168	yes	yes	expected
PU051733	CGTCGGGGATTTATCTTCTG	AAAACCATGCTACGCCAAAC	60.003	137	yes
PU051734	AGCTGCAGAAGCAAAAGCTC	TTTGCAATGAGCAACTCAGG	59.988	187	no
PU051763	ACGTCGCGACCATTATCAGT	GGAGGAGTTTCTCGCTCCTT	59.957	209	yes	yes	expected
PU051886	ACCGACCGGATCCTTCTAGT	TCCTCTCCTTGCCAACAAGT	59.844	274	yes
PU051914	AACGCCAATTTGGTTGGTAG	AGGGAAGAGGAAGACGAAGG	59.811	158	yes
PU051940	CCGGCAGATAGAATCTCAGC	GAAGTGCTTGCATTCACCAA	59.847	239	yes	yes	expected
PU051973	CAAAAGAGGGATTGAACCGA	TCTCTCTCCATGGCTACGCT	60.119	199	yes	yes	expected
PU052020	TTCTTGGTTCTTGGCTGGTT	ACGGGGAACATCCTTTTAGG	60.18	276	no
PU052059	GGCATTTCCTCCCCATTTAT	AAATATGTGGCCAGCGACTC	60.103	256	yes
PU052146	GGGGAGGAATGATATTCGGT	TGAGATGATGATTCCATTTGAGA	59.519	220	yes
PU052185	GTCTTGAAAGGCGAAAATCG	CGCAACTTAACGGTCCAAAT	59.996	159	yes
PU052201	AAGAATGGGTTCCAAATCCC	AGGTGTGGAGGTGCAAATTC	59.973	262	yes
PU052293	CAACCCAACTCGTCTCCCT	GCAGATCCGACTTCAGCTTC	60.104	158	yes	yes	expected
PU052297	TGATTCCAAACCCAATCCAT	AGCAAAACGTGAAGCGAGTT	60.059	169	no
PU052326	TATTCTCGCGGCTCAAAACT	CTATGCCGAGGTCTTTGCTC	59.978	260	yes
PU052344	TCCGAATTTTAGGCCAAATG	TCCAACAACCCCTTTCATGT	60.21	136	yes	yes	expected
PU052429	GGGGGTTGCACAAGTTTCT	GATGGAATCGAAGAAACCCA	59.871	185	yes	yes	expected
PU052669	TATTCAGGTTTGGCAGAGGG	TGAAATTGATGAAGAAATAAATATCCA	59.252	108	yes
PU052684	ATGGAGCTGTCACCCTCATC	CCCCTTCTTTTAACAAAGCAAA	59.655	185	yes	yes	expected
PU052722	AAAGGAAGAGAAGAAGGCGG	GAACTCTGCCCCATCGAATA	60.036	246	yes
PU052751	AGAATCAAATTCGACGACCG	GCAGAGTGATCGAACGACAA	59.992	222	yes
PU052763	GCGAGCCATTTGTAAGCAAT	GATCTTCCGATCCTTCACCA	60.011	114	yes	yes	expected
PU052773	TTGCCCAACCATTATCGAAT	TTCAAAGTCGGCGGAGTATC	60.214	145	yes	yes	expected
PU052774	CCAAAATCTTTCGTTCCCTTC	CAAACACCAATTCGAACACG	60.004	154	yes
PU052779	TTTTCCCCAATCACAGATCC	CCGCTATCCCCAAGGATTAT	60.13	190	yes
PU052842	TAATTCAGGATCCGGCTGAC	TCCTCATTCTCCCCTGATTG	60.003	199	no
PU052853	CAAGTACATGCAGAACCCCA	CCAACACATTCGCTACCTGA	59.716	241	yes
PU052896	ATCAAGGGAGGATGTGTTGG	GGTGACAGTAACAGAGGCAGC	59.929	245	yes
PU052898	TCTTGAAGCTGGAAGGGTTG	TCACAGATACAAAATAATTGTCTGAAA	58.332	260	no
PU052913	AGCGAAGCACAACAAGGAAT	GCAGCGTCAAATCAAGACAA	59.995	246	yes
PU053013	TACGTTTGGACCAGAAAGCC	CGTGGGGTGTACCAAACAAT	60.529	219	yes	yes	expected
PU053026	TACTTCGGGAAGCTTCGTTC	CTTCCCGATCACCGAGATTA	60.029	144	yes	yes	expected
PU053044	TGTGGGGTTTGTTCTTCTCC	TTTGGGAAGAGAGAGGATGG	59.209	177	yes	yes	expected
PU053081	AGTGAAGATACGCCGGAAGA	CGATATTCCCAAGAACATTGAA	58.943	187	yes
PU053090	CCGAAATCAGAAAACCCTGA	GCTTGTCTTCGCTGGATTTC	59.962	121	yes	yes	expected
PU053138	GCAGCAACCTGGTTTGTCTA	AAAACACAATGAAACCTCCAA	57.113	277	no
PU053503	CTGAAGTTCGCCTCAGATCC	GTAGCAGCAGGTTTGGAAGC	60.022	274	no
PU053524	GATGGTCCCTTCGATGATGT	ACGGCGATCTCTTCGAGTTA	59.978	247	yes
PU053577	GGTCTGCATACCCAACCTGT	AACCACCAAAACCAGCAAAG	60.008	139	yes
PU053702	GGGACGGAGCATTCCTACTA	CCTCTTCTCAGCCCTTCCTT	59.95	246	no
PU053712	TGCCAATTTATAAGCCCACC	CCGGCAGTAGTAGTCCTCCA	60.269	142	no
PU053762	CCCCCTCCCTAGAAAACAAA	CAAGCTTCCGATGATCCAAT	60.036	170	yes	yes	expected
PU053768	CGAAGGACAGCTTCTCTCGT	TGGTAGGAATGGTGGTGACA	59.806	258	no
PU053783	GAGAACCATGCTTGCCAAAT	CCACGCAAGAAAACTCCAAT	60.11	183	only Jinganlu
PU053793	GGCTGAGTGATCAGGAGAGG	GCTGTTGATGCGAAGATTCA	59.955	217	no
PU053842	GAATCAGAGGAAGGTTTGCG	CACTTCCTTCATGCTTCTCG	58.596	177	yes	yes	expected
PU053991	TAAGTTTGCTGTCGCTGTGG	GACTCTTCTGCTGGCTCGTC	60.292	111	yes	yes	expected
PU054092	AATGTTGGCTTCTTTGGGTG	TGCGAGAGATTCAAGAGACTGA	60.277	171	no
PU054141	CCCCTTCTCCCTTCATTTCT	CAACTCCCGAGTCTCCGATA	60.21	231	no
PU054272	GAAAAAGGTGAAAATGGCGA	TTCTCGCTCCTTTGACTGGT	59.989	232	yes	yes	expected
PU054348	GACTGGAACTGATGGGGAGA	GAAAAGGATTCACAAGACCCA	59.017	230	yes
PU054392	AACAACCCAAGGAGAAAGAGG	TGGAAGTCATTGCTGCACTC	59.992	168	yes	yes	expected
PU054398	CGCTGGTGGAGTTACTGTGA	TGAACGAAGAACATAGCTCGC	60.537	255	yes	yes	expected
PU054475	ACGGCACAAGAACTTCCATC	ACATTTCCAAGTAGCCGACG	60.132	207	no
PU054487	TTCGGAACGTTAGGTTTTGG	CACTGAGGCTGCCATGACTA	60.008	158	yes	yes	expected
PU054489	CAAATGAACAAGATTCCGGC	GGCAACATGTGGTCCTTTCT	59.973	160	no
PU054592	TAAGTGGACTATAGCCGCCG	TGAGCGGTGAAAATAGAATACA	57.486	163	yes
PU054601	CGATGGATCGAAATCGAAGT	CAACACTTTCAACGCCATGT	59.615	172	yes
PU054674	GGATTTGCAGTTGGATCGTT	GGAATTTGTTCAAACGAGGG	59.406	152	yes	yes	expected
PU054706	CAAGAGAGGAGTTCGTTCGG	TCACCGTTTTCGTCCTTTTC	60.088	124	no
PU054776	GAATCTGCTGAGAGCGAAGG	CGTTAGGCTAAAGACAATTTGAA	57.744	245	yes
PU054783	GAAGATGAAGTGGGAGCAGG	CCTCACAAGAACTGGAGATGC	59.859	257	yes	yes	expected
PU054786	CAGAGGAAAAAGACGAGAACG	AGCCGCCATTAGTTCTTCCT	60.228	202	yes	yes	expected
PU054807	GACCACCAATCCCTTCACC	ATCTGGTGGAAACACAAGCC	59.973	218	yes
PU054868	GGAGAAACTGCTAACGACGC	TGGATTAACAAAACCCAAAATAGG	60.312	244	yes
PU054879	GTAGCACCACCTCCAAAACC	ACGCGAGAATCTTGAATGCT	59.985	231	no
PU054992	CGACAATCGCAATCTTAGCA	ACTGGGGTTGCAAAAGAACA	60.529	177	yes	yes	expected
PU055070	GGGAGGGTGGGTAGAGAGAA	GGAGGAGAAGAGTGGTGCAG	59.986	194	yes
PU055080	ACGTTTTCGGGGTTAGGTA	GAGGCGATCCTTCTCTTCCT	59.919	229	no
PU055118	TGCCTGTACTCATGCCTTTG	CGTTTTCTGTGGCCATTTCT	60.11	226	yes
PU055124	CCATCGCCGATTACAGAAGT	TCGGCATCGAATTGAATGTA	60.035	239	yes	yes	expected
PU055177	GAGGGACCTGAAACATCCAA	TGAACCCGTTACCTCGTTTC	59.971	226	yes
PU055272	TATCCACATTTTTCGCCCTC	GGGATTGAGGGAAAGGAGAG	60.008	182	yes
PU055296	CATGCCCTGTTAGAACCGAT	ACGAAAAATCTCTCCCCCAG	60.434	106	no
PU055331	AGCCATGGAAATGCTTGAAT	AAAGCTGATCTAAGAAACAAAGCC	59.503	223	yes	yes	expected
PU055341	TTGGGTATAAAAGGAAAATACAAAAA	CCAAATCATCTCTTCTGGGG	59.478	254	no
PU055354	GCGTAAGACAATTCAAAAAGCC	TGGAGGAACGTTTTGATGCT	60.636	139	yes
PU055399	TCAATACAGCTTTTTGGAACG	CTATGAATCCTCCTCCGCTG	59.79	237	yes
PU055428	CCGCTAACTCTGTCAGCCTC	GTCTATCAATGGCGGAGGAA	60.036	118	yes	yes	expected
PU055508	GAGTTGCCACCATCTGGTTT	AAAGGAACAAACCCAACCTT	57.553	234	yes
PU055570	TAGCTTCCAGGTCCACTGCT	TTCAGCTCTGCTCTGCATGT	59.887	201	no
PU055747	TACATCTCCTACGGCGCTCT	AAAAGTAACGTAACCGGGGC	60.237	242	no
PU055766	GGTCGAGTTACATGATGGGG	TTGAGCTCTTGGAGATTTGTGA	59.993	276	yes
PU055781	CTCCTCCAAATGCTTCTGCT	ATGAGCTCCAGATGCCATTC	60.189	219	yes
PU055911	TGCCAATTGAGATCAGTGGA	ACAGAACATGCCTCTCCTCC	59.258	262	no
PU055938	TCTCCCTCAGATTCCATTGC	CAGGACCACCCTTAAGACCA	59.959	262	yes
PU055960	TTGGTTCTTGGAATTGGAGG	TTTTGTTGATGCCTTGTCCA	60.088	217	no
PU055993	TAGCAACCGGAAAGTCTGCT	ATACTTCATACGCTTGGCCG	60.117	251	no
PU056013	AAGAAAACGGAAGGGGTTAAA	TAGCACAAGCAGCGAAAGAA	59.895	212	no
PU056036	CAGAAACCAAAACTGCCCAT	TCTACCCAACCCCACATGAT	60.05	150	yes
PU056063	GTTTGGAACATTGCCTCCAC	CCACACGACAGGAACGAATA	59.566	205	yes
PU056133	GAGAGCGAGAGAGAGCGAGA	ATGACCACAAGGCGTTCTTC	60.119	137	yes
PU056206	CGTTCTGAAACATGTGGGTG	GGGGGTATTGGATTTTCAGA	58.69	254	no
PU056232	TGAGAGCTTTGGGAGAAGGA	TTTACCCTTTTCCCTACCAAC	57.178	155	no
PU056282	GGGGGATCTGTTTTCATTTC	CAGCCATCGGTTTCCAGTAT	59.955	125	yes
PU056327	AAAACATCCCGACCACGTAA	TGTTAACGCGATGAATGGAA	60.073	155	yes	yes	expected
PU056352	TTTCGTGGTCCGGAATACAC	CGCTATCTTACGACGAAGCC	60.003	238	no
PU056551	TCTTGCTCCATTCTGCATTG	CCACGAGCACCAAACTACAA	59.758	199	no
PU056555	TCGAGATTATCGCTGTCGTG	AGAAATAAAATAATTTGTGAAATGGTC	57.425	251	yes
PU056558	CAATTGGCTTCAGCAATCAA	TGCCAATATCGACCAAAACA	59.93	121	yes	yes	expected
PU056581	TGGGTATTTGGAACAAAGGG	TGTTAGCCATGTGGGTTTGA	59.964	142	yes
PU056589	GAGCCGAGACGCATAAGTTC	TTTGCCGTTATGCTCTGTTG	59.872	199	yes
PU056645	TTTAACGGATCCGCTTTGTC	AGGAACAACAACCCACCAAG	59.861	202	yes
PU056704	GGGGTTGAAGATGCCTGTAA	CACGTCTGCAGAAGCCATTA	60.011	172	yes
PU056747	GGGATTTTCACACAGCTTGC	CCTCCCAGCCGTAATTATCA	59.916	239	yes
PU056761	GGGAACGATGCTTGAGAAGA	CGAACAGAAATCCTCGGAAA	60.184	208	yes	yes	expected
PU056771	CTGGCCAAGAAGAATGGAGA	GAGCATCGGTAGGAAATGGA	60.036	248	yes
PU056837	AGGAGTGCAAGTATGGTGGG	GGAGTGTGCTTGATTGGGTT	59.973	255	yes	yes	expected
PU056858	AGATCACACCCAACTCCAGC	CATTGCCATAGGTGGCTTCT	60.096	230	yes
PU056982	ACGTCGGGGTAGTATTGGG	ACAGGGAAGATCTCGGTCCT	60.073	123	no
PU056999	TTCAACGTTGGTAGTGGCTT	GATAGCCATTGGTGGGCTTA	59.923	243	yes
PU057103	CAGTGAACCTTCTCATCGCA	TTCTTGGCCATTTCAGTTCA	59.247	236	yes	yes	expected
PU057114	CGGGCGTCACTCTCTTCTAA	CCATGATTGATCGATTGCAG	60.033	109	no
PU057150	CCAGAGGGATTCCGTACAAG	CATGATTTCCCCAATCAACC	59.991	276	yes	yes	expected
PU057159	TTTTGATCTGGATTGGGAGG	CTCCTACTCCGTCTCCCCTT	59.694	222	no
PU057204	TTGTCGTCGATCATCAGCTC	CCCTCTTCCTCGTTCACAGA	60.377	224	yes
PU057270	GCACAAAGGAGAGCTCAAGG	GAGACCTTCTTGGTCCCCTC	60.05	121	yes
PU057274	GTCGGGGGTAATCGTGTAGA	TCCAACGTTTCGAGGGTTAC	59.971	226	no
PU057361	AATTTTGGGCTCAAGCAGTG	TCCTTCTTCGTAAGTCAGACTCG	60.061	216	yes	yes	expected
PU057465	TGCAGAGTCCCACAGCAATA	ACGACTTTGGTGAATGGAGG	59.966	178	yes
PU057686	ACCTACGCCCAAGACAAGTG	GTGCGAGCTTTAGTGCCTTC	60.162	279	yes
PU057756	GGGACACAAAGGATAAGGCA	AAGTGGTCGACGGAAAATTG	59.971	209	yes
PU057784	AACAGAGAGCGGGAATCAAA	AGAGGTCGAGGTTGACGAGA	59.986	144	yes
PU057851	GCCCAATAACAAGAGGCAAA	AAGCACAAGGGAAGCTTTGA	59.993	280	yes	yes	expected
PU057873	CTTGGTCAAAGGAGCTGTCC	AAGAAACCATACACGACGCC	60	249	yes
PU057875	CAGTGTTTGATGCAGCCATT	ATCTTGGAATGTCAGCCTGG	60.073	253	yes
PU057894	GAAACACCTCCCAAGTTCCA	AATCATGTGGCTTGGCTTTC	60.081	242	no
PU057961	AGAATAACGACGGGCACAAC	AGCGATCCTGCGAGTAGTGT	60.043	178	yes
PU057970	CTAAACCGCGAGCTTCTGTC	CAAAGGCACTCGAGAATCAA	58.999	249	yes
PU057995	GCGAAGTTCTCTGCCATTTC	TGTAGTCGCCGGAGAGAAGT	60.012	148	yes	yes	expected
PU058224	CTGAAGTTGATGCGGACAGA	AGGAGTCAAACCTGATCTTGG	58.241	240	no
PU058318	GGGTTAAGAGGGGTGGATGT	AAGGGGTTTACAAAATGGGTG	59.967	178	yes	yes	expected
PU058327	GCCCATTTGAAGAACACGAT	CCTTCTTAGCGTGAACCACC	59.734	170	no
PU058341	GGGAACGAGCTGGAGAAGAT	TTGTCCCTCCAACTTTTATGC	59.077	274	no
PU058534	CCCAACAGATGGGAGACAAG	GAGGAGTCTGTAAATGCAACCC	60.004	104	yes
PU058556	ATAACGTGAAGCCCACAACC	TTCCCACCTTATCGAATTCTT	57.682	145	yes
PU058617	TGCCCTATCCTTGTTCCTTG	TAAGGTTTTGCCACAAAGGC	60.11	260	yes
PU058645	GGTGGTGGTTGGTTAATTGG	TGGGGAGTTCATTTCCTAACA	59.415	114	yes
PU058788	GATCTGGCCACAGAGGAAAG	AAAGACATTGCCCTCATTGC	60.081	235	yes
PU058814	AGAAAGAAGAGGGGGCTGAG	AGCCCAGTTCTTGCCATCTA	59.836	246	yes	yes	expected
PU058854	CTTTTTGGGCCGTCAAGTAA	CGGGGGAAAATTAAATTGAGA	60.128	115	only Yuyin
PU058873	ATCGTAGTCATCGTCGGGTC	GGGGGTAGGGACAATTTCTT	59.148	143	yes
PU058881	ACTCAAGAAACGCTTGACCC	ACTACAGCCACCCGTCTCAC	60.182	264	yes
PU058929	TTGTTCTTGTTGGGGAGAAG	CACAGCACAGCACAACACAC	59.984	233	only Jinganlu
PU058941	TGGATCACGGAAGATTGTGA	GATCGCCTTGATTCTGCTTC	59.923	163	no
PU058962	CTGTTAAAGCTGCCCCTGAA	CCTCGTTGCTGGTTCTTCTC	59.989	128	yes
PU059022	AGTACACGCAGAAGAGCGGT	TGCAAGCTCTCTGGTGAGAA	59.855	161	yes	yes	expected
PU059089	GGGGAGTCTTAGCCCCTTCT	AGATGCGGGATCATTGACAT	60.312	207	no
PU059208	GCCTTCTGATCTGGAACTGC	GGTATTCAACAGGGCATAGCA	59.974	217	yes
PU059293	CAATGGCTTCCACCTCTTGT	AGCGGGAGAAACCTTAGAGC	59.983	239	yes
PU059340	ACGTCGGGGTAAACATTTCA	TCTTCTTGGTGGAGGAGCTG	60.523	245	no
PU059350	AGTTCAAGCTCGACACCGAT	CCTTCCTGATTCTCATATTTCCA	59.45	215	yes	yes	expected
PU059351	TCCAATCCATAACATTCGGG	AAGAAGAATGGTGGGGGAAG	60.298	189	yes
PU059380	TAAGAGATCCGAACCGTTGC	TCAACCCCACCCTACAATACA	60.096	178	yes
PU059536	CGGGGGTACAGAGGAGAGAG	TTTTTCACCTGGGTTTCTGG	59.942	152	no
PU059592	GAAGCCTCCTTTCAAGCTCA	AACCTATTCCAAAATGCACAAAA	59.775	246	yes
PU059721	GTCCGAAAGAGAAGCAATCG	GGCCATTTCTGGAACCTTTT	60.299	139	yes
PU059756	GTGAACTCGCTACACGCATC	ATTCCCAGGTGATGGTTTGA	60.173	271	yes
PU059775	GTTGGTTATGTGGGGGATTG	GCAGAGGCAACAAAATCCAT	60.081	270	no
PU059854	CAGGTAATATCCCGGGTGAA	TCAGTAGATAGATCATATCGAAAGTTG	57.335	173	yes
PU059856	ACGTCGGGGAAATTCTCTA	GATCTCATGGATTTCGCCAT	59.861	118	no
PU059899	TCCATCACTTGGATCATACCAT	ATGAGAAGGGAGAATGCCCT	60.037	280	yes	yes	expected
PU060148	TAGCAGGGCAGAAGAAGGAA	TCGACGACGACTACTACACAA	57.006	200	no
PU060168	GTCTGCCTCTCTTTCCATGC	CTGTAAGCATTTGGGACCGT	59.993	232	no
PU060242	AGGCCTGAGATTGAAGCAGA	ATCCTTTGCAAAACGTCACC	59.978	162	yes
PU060338	TTCAAAGCCACCTCTCACCT	CTCTCTGCCTTCTGGGTCTG	60.127	271	yes	yes	expected
PU060391	GCGGCTAAGGTTCGTGTAGT	ATTCCGATCTTTGGGGACTT	59.766	264	no
PU060426	GGAAATCAGAAGGAACTGCG	AACTTAGAAAAGGGCGCACA	59.883	185	yes	yes	expected
PU060438	TATTGCTCCCAAACGGAAAC	CTGCTGGCCTCTCCATACTC	59.973	241	no
PU060440	GGTCATCAGTCCACACATGC	TTTTAGGTGGGGGAGAGGAT	59.761	151	yes
PU060488	GGGGGCTTTTCACAATTATC	CACGTCTTCCCCAAACTCAT	59.966	159	no
PU060515	CTACTGGCCAATCCAACGAT	GGGAAATTGTCAAAGGGGTT	60.032	247	yes
PU060656	TTTGTTCAATTGTCGCTGCT	CCATGACCTTCTATATATGCAAGAAA	59.809	204	yes
PU060677	GATTGATTGGTTGATTCGCC	CCCTTTTTGTCCCCTTCTTG	60.816	236	no
PU060709	ACTCGGTTCCATGCTAATGC	TGAATCCGCCTCTGGAATAC	60.036	140	yes	yes	expected
PU060736	ACCGTCTTACGACCTGCAAC	GAGGCGCAGAGAATTGGTAT	59.297	148	no
PU060785	GGACATTCATCCCCATAACG	CAGAGATTTGAGCCCCTGAG	59.943	114	yes
PU060804	GGTCCTGGCTTGGATTTACA	ATCAGTGTTTTTCCCCATCG	59.79	144	yes
PU060836	CATTTTCCACCTGCCACTTT	TGAAAGTCAACGAAGTTAAACAGA	58.176	233	yes	yes	expected
PU060900	CAAAGGATACCGATGGAGGA	TGAACAACAATGAAGGAAAAACTG	60.406	102	no
PU060957	GCTTCATCATGGGAGGTGTT	TGAAAGCTCCTTCTTTCACCA	59.978	194	yes
PU061020	CTCCGGATTCGATTGAAGAA	GGGGGTATTTGCTATTGGGT	59.909	209	yes
PU061108	AAGCCACTTCGGTTCGTAGA	GGACGGTTCATCTGCGTAGT	60.142	233	yes
PU061119	AACCCCGCAAAATTTCTCTT	AGGGGTGAGGGACAGAGTTT	59.968	214	yes	yes	expected
PU061150	GATGTCTGGGAGACAAGGGA	TTACAGACGCACAAGTCGGA	60.449	161	yes
PU061186	TGGGTAACACCTCGTTCTCC	ACAAAGAAGCGGGAACTTCA	59.853	175	yes	yes	expected
PU061627	AAGAACAGGAGGCCAAAACC	TGGTTCCATCTGTACATCTTGC	60	260	no
PU061710	CTGCAATGCGACTCTGGTAA	GCTGGAGTTTGCAGGAAGTC	59.997	251	yes	yes	expected
PU061729	GGCCTCGTATGTCACAGGTT	TCTCGTAGCGTCTCGTCTGA	59.88	176	yes
PU061730	CCTCTTTCCCCACTGAAACA	GAGTTGGGAATTTGAGGCAA	60.051	148	yes
PU061805	GGGAAGAACGAGGGAGACA	GTGAACAAACGCGACTGAAA	59.888	230	yes	yes	expected
PU061806	AACCCAACACCTCCATTGAA	CATGGCAGAGGAGCTTGAA	60.08	151	yes
PU061879	GCCACCATTTCAGGTCAATC	TTGTGCCAAACTTTTACCCC	59.839	147	yes	yes	expected
PU061924	AAAACCAACCCACCATTTGA	GTTCCTTAGCCAAGCTGCTG	60.154	262	yes
PU061990	ACCCACTGCAAAGCAATCTC	GAGGGCTGAGATACGGTCAA	60.218	136	yes	yes	expected
PU062035	CGGGGTATTCCCTACTAAACG	AAGATGAGATGCGGGAATTG	60.036	140	no
PU062136	CAGATAATCCAGTGGAATCAACA	AAATTTCAAGTCACCAGCGG	60.11	160	yes	yes	expected
PU062164	GGTCGAGATCGGAGAAGGTA	CCATTGATTTGAAACCTCTGC	59.56	163	yes	yes	expected
PU062532	GACCTCCCCATTCACATCAT	GACGACTACAGCTCGAACCC	59.874	161	yes
PU063721	CGAACCAAATCGAACCCTTA	AGGGAATCATTTTGAATTTATTTTT	57.709	150	yes	yes	expected
PU064011	CCAGATTCCAGAGGGATGGT	GAGCTTTCCACTCAGGCAAC	59.997	131	yes	yes	expected
PU064030	CGGGGGATGAAATTGTTTT	AAAGAAATCAGAAGGCGCAA	59.96	142	no
PU064141	CAGCAACATGCTTCTGGTGT	GAGACAGGCAACCACGTTTT	60.156	152	yes
PU064146	TGTCCTCTTTCTAACCAAAAATACAA	CCTGAGACCAAAGGCAGAAC	59.844	106	yes
PU064182	GCAAAAATGGGAAAAGCAGA	TATGCTTCCATTGCTTCCCT	59.668	123	no
PU064236	AAATGCAAGGCCAGCAATAG	AAGTTCAGAGATCCGCGCT	60.111	271	no
PU064283	GCGATGTTTTGTTGGGAGTT	TTCCCACTCCCTTTTCTCCT	60.045	143	no
PU064546	AAGGGTATTTTCCAGGCGTT	CGGGGACAGACAAATCCTAA	59.926	192	no
PU064698	TCGAGTTCTTCGTCCCCTTA	CGTGACAAAAAGAAGGAAAGG	58.866	251	yes	yes	expected
PU064774	CTGGCAGCACTTCAAATTCA	GGGTTTAAAGTAGGGTTTATGGG	59.118	123	no
PU064777	ATGACGTTGAGAGAGGGACG	ACGTCGGGGTACTTCTAAAAA	57.815	261	no
PU064887	GAACGACACTCACGAGCAAA	CGTGTGGAGCTTTCTCACAA	60.025	137	yes	yes	expected
PU065024	TGATTCCACCGTGTGGTCTA	GCGCTAATTCTTTCAGTCGG	59.982	226	no
PU065070	TACGTCGTTTTCCATCCTCC	AACTACGAGGAACACCACCG	60.028	199	yes
PU065121	AAGGCAGTTTTGATGGTTCG	TACATCAATTGCCTTGCTGC	59.839	212	yes	yes	expected
PU065194	AATTGGCAACGGCTTAGTTG	GGTAAGCGTTTCTATTTCCATCA	59.533	147	no
PU065198	AGCACGAGTGCGTCAAAGTA	GGGAAAGGGAGCTGTAAACC	59.94	163	no
PU065205	CAAAACAAAACCCACAGCCT	TCACCACAGTGAACGGAAAA	60.128	130	yes	yes	distorted
PU065220	CGGACGTTGGTAACGAGACT	TTTGATGCAACATGAGTGGAA	60.104	172	yes
PU065244	GCCCTAACCCTATGCCTCTC	CCACAAGGGTTGTGTTTGAG	59.03	217	no
PU065306	GGATTTTGAGAGGGGTGTGA	GAGAGAGAAACAGAGAGAACAGAGA	57.734	268	no
PU065311	CTTCCTCTTCGTCCATCAGC	ACCGAGAAATCTTCGACCCT	60.074	165	yes	yes	expected
PU065355	TCTTGATTTCGTCCTGTCCC	CTGCCACACCATTCACATTC	59.967	103	yes	yes	expected
PU065357	TGAGGATCCAAACCTTCCTG	ATCCCACATCAGTCAGGAGC	60.08	265	yes
PU065358	GTTTCCTCTCAGCCAGAACG	CCGACTTCACCTCCATTGTT	59.966	200	yes
PU065369	GTGACATGGCGAACAGATTG	GACCCTGTTTTCGTCCTCAA	60.088	212	no
PU065438	GGTTTCCTGCTCCATATCCA	GGGGAATGTGACAGAAATGG	60.173	200	yes
PU065464	TTCCCGATCACCGAGATTAC	TTTCGGGAAGACTTCGTTTC	59.288	146	no
PU065474	TGCATTTTCAACGCTGTCTC	CTCATCTACCAATGGCGGAC	60.483	105	yes	yes	expected
PU065517	AAACAAACGAACGGACGAAC	TGATGAGAGATGAAGGTGATCG	60.218	124	yes	yes	expected
PU065530	AGCTGCCATTGCGAGATTAG	ATGGAAGGTCGAGATTGTGG	59.927	100	yes
PU065552	AAATCCCCACGCTTTCTTCT	GAACGTAGACCGGTTTTGGA	59.971	276	yes
PU065564	GTCGACGAAGAAGAGCGAAG	GGGGTTTTTGGTTTGGTTTT	59.939	104	yes	yes	expected
PU065622	CGGGGAACCACTCTTTCTTT	AGCTGAAGAAGGGGGATGAT	60.037	147	only Yuyin
PU065680	CACAAGTGGGTGAAAAGCAA	CAACCAAAAAGCTCCTCTGC	59.993	220	yes	yes	expected
PU065724	TGGAAGGTTCAGATTCGGAG	GCCTAGAAATTTAGTAGACAGAAGCC	59.468	248	yes
PU065824	CCCAAACAAATTCGAAGCAT	TCCAAATTCTAATGTTGGGTG	57.474	185	yes	yes	expected
PU065880	GCAATGGAAAATGGGGTATG	TCGGATTCCATTCACTAGCC	60.036	142	no
PU065893	CGTCGGGGTTTCTCTCTATT	CGGAAAAGAACGGAACAAAA	60.081	103	no
PU065928	ACCACTCATCCTTCACGACC	CCCATCTCTGTTTGCTGGTT	60.111	146	yes
PU065933	ATGGAACTAAACGACGACGG	AAACGGGACGAAAAGGAAAT	59.814	209	no
PU065989	GCTCTGCCTATGTGTCCTCC	GATCATGTTCCGGCAACTCT	60.081	107	yes
PU066015	CCTCATGATCACAGCCTCAA	CGGGTTATGTGTTCCGAGTT	59.853	258	yes
PU066032	ATTCAAGCTTCAGCGTCGTT	AAGGAATTGAGATGGCGATG	60.036	118	yes
PU066043	CTCCGGTGCTGTTAGCAAAT	CCACAAGCTTTTTGTCCGAG	60.796	184	yes	yes	expected
PU066081	GTGGTGAAAAGATCCGCAGT	TTTGGGCGTTGGGATTATAC	59.66	123	yes	yes	expected
PU066112	CGCGGGACATTAAAATCAAG	TTCTTTGCTGCAATCCTCCT	59.955	169	yes
PU066187	AGGTTCAGATTCGAAGCCCT	GCCTAGAAATTTAGTAGACAGAAGCC	59.468	244	yes
PU066291	CATCGCTTTCCTCCATGAAT	AATTGGGAGGGGTAGAATGG	60.011	126	yes	yes	expected
PU066413	CACACTCCCAAAACAATCCC	GTGCGATTTAGGGAAAAACG	59.586	205	yes	yes	expected
PU066416	GGAAGAGTTGCAAAGCGTGT	TACCCAGTTACTGCCCGATG	60.904	140	yes	yes	expected
PU066786	TGTAATTCATCCGCCATTGA	TGACTACCTCGTGCTTCCCT	59.867	129	yes	yes	expected
PU066994	GTCGTACCACTGCCAGCAC	AGTCCCCGATTCCATTTCTT	59.766	160	no
PU067101	CGCTTCCACCGGATTCTTC	CAGACAGACGAGACGAGAAGT	57.232	100	no
PU067162	CTGGAGTTGGAATGGAATGG	TGACCAGGAAAGGACGAGAT	59.655	214	no
PU067227	CTCACCAGACCCTAAGCCAG	GAGGAAACTGCAGCACATGA	59.992	188	yes
PU067249	CCTAATGTCTAGGTGCCCCA	GTGGTGAAGCAGTAGCAGCA	60.207	140	no
PU067608	GGGAGAGACCAACCACATCT	TGAGTGATGCTCTGCAGCTT	59.887	216	no
PU067655	GGTGGGAGAGGACTAACAAGC	GATTCCTCCACTACAGAAGCC	57.866	151	yes	yes	expected
PU067894	CTTGGAGTTTCTTTGGCTGG	GTCAGCCGGATCCTGAATTA	60.036	212	yes
PU068168	CAACTGAGTGCATCACAGCC	ATCCATGGAGATCACCGAAA	60.281	172	yes	yes	expected
PU068242	TCGGTTAGAACGGTTTTTGC	TCTTTCCTTATTTCTTGTAGGAGAGG	59.726	100	only Yuyin
PU068354	GGAAGAGGAAGAAAGGGCTG	TCCCATCGAAGTCCAGTAGG	60.065	180	no
PU068691	CGCGGGGATATACATATAGAGAG	TGAAAGAAGCATTTGCAACAA	59.476	163	yes	yes	expected
PU068784	TCCGTTTTCTGAACGGATTT	ATCGCCGAGAGAGTTCAAGA	60.096	164	yes	yes	expected
PU068833	TCCGATCCTTACTGGGTTTG	TGATAAGGTTAGAAGCGGCG	60.356	172	no
PU069039	CGGGGGTTTTCTTTTGTTTT	CATAGCACCAAAACCCGACT	59.993	108	no
PU069102	GCGGGGAATCTTCATTATCC	AGAGATGGGGTGAAGAGGGT	59.929	133	yes
PU069195	GATGAGGCCACTGGTTCACT	AAGGTGGGAGTGTGCTGAAG	60.298	201	no
PU069287	CCATTGAAGAGGGTGAGGAA	TTTGGGGTATGGTTAATCTCAAA	59.611	140	no
PU069503	GATCGCTGAACTGCCTCTGT	TGCCTTCTTCTTCAATGGCT	59.955	148	yes	yes	expected
PU069548	GGGATTTGCGCTAATGGTT	TGAAGGAGGGTTTGGAGATG	60.042	106	yes	yes	expected
PU069571	TCAAAGTCGTATTCGGGAGC	CAAACCTTGCATTTTCGCTT	60.244	193	yes
PU069599	CTCTGCTTCTTTCTCCTCCG	TCTTCTTTACTCATAGCTCGAAGTG	58.501	158	yes	yes	expected
PU069762	ACCAGGTAGCCCCTACCCTA	ACGTAAATGTCGGGTCCATC	59.676	166	yes
PU069855	GTAGGAAATTCACGGCGAAA	TCAATTTCCAAAACCCCAAA	60.138	155	yes	yes	expected
PU069855	GTAGGAAATTCACGGCGAAA	TCAATTTCCAAAACCCCAAA	60.138	155	only Yuyin
PU069891	CGCGGGCTAGAGATCTTCAT	AGATGGGCTCAGAGTAGGCA	59.973	272	yes
PU070101	TTATCGGTTCTCGCCATACC	AAAGCTGCAAGCCTGTGAAT	60.022	179	no
PU070117	ACGTCGGGTAGTTCCGAGAT	TTGAGGATTTGAATCGAGGG	60.006	188	yes
PU070191	CGGGGACCAAGGCTTCTT	AGCAATCAGGGCTCTGAAAA	59.955	170	yes
PU070478	CCATAGCAGGTGGCATTCTT	CCAGACTGATCTGTTTCTGGAG	58.94	214	yes
PU070758	GGGGGTTTGCTTGCTTCT	CCTTGCTTGCTTTCTGGTTC	59.993	190	yes
PU071053	ACCACCTCTTCTGAAGCGAA	AGCGAAATCTGAGAGACCCA	59.95	100	yes
PU071092	GATATGGAGGAGGTGGGGAT	GCCTCGCAATACAACAAACA	59.735	153	yes	yes	expected
PU071401	TTCTTCCTTGCCCTTCTCAA	GGACAAAGACGGACTCCAAA	60.088	214	yes	yes	expected
PU071780	GCGGGGATCTATTACCATCA	TGGGATTGAGAAGGTGGAAG	60.042	254	no
PU071829	CACTCTTTCCGCACCTTCTC	GATGATGACGTTGTTCGTGG	59.967	118	yes	yes	expected
PU072279	CAAAGGAACGGGTCAAAAGA	AATGGCCACCGGTTTAAAAT	60.42	199	yes	yes	expected
PU072451	TGGTGGATTAAGGAAAAAGGAA	TCTTTTTCACCCTCCTCCCT	60.045	163	only Yuyin
PU072485	CCCTTTTTCCTTCTGCAACC	TCTCGATTCTCCATCCAACC	60.011	270	yes	yes	expected
PU072665	CGGGGTAGGTAAAGGGGTAG	ACTTGAAGCTGCTGCGGTAT	60.044	150	no
PU072687	GGTACCTGGAGTGCCTTGAA	CGCCTGATTTGATTGTAGCA	59.833	145	yes	yes	expected
PU072720	ATGTGGGACTCTTCATCGCT	GGCAAAGGAACCGACTAACA	60.11	143	yes	yes	expected
PU073073	TCAAATTCCCAAAACAATGAA	TCTCCCCTTTCGTATACTCGT	57.827	132	no
PU073213	CGGGGAAGGTTGTTAGAAAA	AACAGCAAAGCATACCCCAC	60	243	no
PU073415	CTCGGGGACTCTCTCTCTCC	GGGAAGCAGATCACAGAAGC	59.957	184	yes	yes	expected
PU073854	GTTGCAGTTGCTGCTGGTTA	TACATGCAAAGTGGTCAGGC	59.722	181	yes	yes	expected
PU073860	GAATTCTCATCATCTCAAAATTCA	AAGCTTGAAGCAAGCAGCTC	60.044	263	no
PU074089	TGCAAATGAGTGTAGCGAGG	GGTGCTGCTGCATTTGAGTA	60.019	238	no
PU074115	CGAAGGGAAGAGAGGGAATC	GGTTGGAAACGAAAAGGACA	59.948	159	no
PU074146	CGTGAAAATGTTGCTGGAGA	TCCTCCATCATTCCAATTCC	59.685	114	yes	yes	expected
PU074384	CGTTCGGGGTACTAGTTAGATTC	ATCGTCTGGAACTGAGCAGG	60.408	165	no
PU074649	TTCAAAGCCAACCGAATCTC	GCTTTCCCTTGATGAATTGG	59.505	201	yes	yes	expected
PU075017	TCAGCCTCTCAATGATCGTG	ACTTACAAAGACACAATACTTTTTCG	57.348	126	no
PU075020	AGCACAAGCTCTTCATCGGT	CCACTTGTACCAATTTCGCC	60.365	174	yes	yes	expected
PU075032	CAGAAGGCCAAAGCAGTTCT	GAGGGCTGAGTTTTCCTGA	57.926	143	yes
PU075087	GGGAGGGTGGGTTTTGTATT	GGAAGAGATTTGATGGAGCG	59.773	101	yes	yes	expected
PU075390	ACCTTGAATTGGTGTGAGCC	AATGGCAATGACGATGATGA	59.89	263	yes
PU075523	GGTGTTTGTGCCTGGATTCT	CACAAATCATTCAATCCCAAAA	59.677	157	yes
PU075627	GCATCAATCAGCCCATCTTT	CGAAATGCATCGATCTGAA	58.29	200	yes	yes	expected
PU075756	CCCAATGGAAAACGGATCTA	ACCAACCCATCACTCCATGT	60.096	217	yes	yes	expected
PU075944	CCCCTTTTCTTTTCCAGCAT	CCCTGACAACCCAAATCATC	60.173	241	yes	yes	expected
PU075978	AACGGGGAGATAACACTCGT	AATACGTGGGCGTTGAGACT	59.621	125	yes
PU075988	TGTGAATGTCCCTCCTCCTC	TGGCTGATTTCTGGGTTCTT	59.67	249	yes
PU076093	TTTGTATTTCCGCCGTAAGC	CTTCCTCTTCTTCGGCATTG	59.948	165	yes	yes	expected
PU076105	GGCTAGGGTTTCGAATTTCC	GAACCCTCTCTATGGCCCTC	60.037	119	yes	yes	expected
PU076293	AGGATCGACCCTTGGTTCTT	GATCTTGTCGTGGTCGGAAT	59.934	224	yes	yes	expected
PU076408	ATCGAGGAGCCGATAGGTTT	AGTCTCTCGTTTCGTTCGGT	58.943	100	no
PU076468	CCACCGTGGTGTCTTCTTCT	GAACGAGTAGATTCGCCAGC	59.985	235	yes	yes	expected
PU076472	CGCAGCAGAATCAGATTTCA	CACTTATTGGTGAGAGCGCA	60.011	104	yes	yes	expected
PU076711	TGAACCTTCTTCAACCCCAC	GCAAATCCATGACTGAGGGT	59.934	120	yes	yes	expected
PU076711	ACACCAAGAACAAGATGCCC	GCAAATCCATGACTGAGGGT	59.934	158	only Yuyin
PU076721	GTCGTAGGTCCAGTGGGAGA	TTGTGTGCCTTCTACTCTCTCTT	57.444	119	no
PU076763	CCGGGACTGCTAACACTTTC	TGACCTGCAGTGTAAGTACCCA	60.604	185	yes
PU076854	GCTGAGGCAGGTAGGTTGAA	TCTGAAGCAGCAGAGGCATA	59.847	182	no
PU076903	AGTAAAGTAATCGCCGCCCT	CCACGCTTACTTCCCCTGTA	60.125	102	yes
PU076942	CCATTTTCGGGAAATACCCT	AACAGAGTTCACTCCCGAGG	59.3	144	no
PU077036	GAAAATCCGGCAAGATCAAA	AGAGTACGCGGGGTCTCAC	60.277	112	yes
PU077145	GGGTCTTCCTCCGAGCAG	CTACCATGACCAGTCGCTCA	59.855	118	yes	yes	expected
PU077245	TTCATAGCCTAGCCAGAGAAAC	AGTGTGGGACCGATCGTAAG	59.989	147	yes	yes	expected
PU077353	TTCGTCTTATTCCTTGCCTCA	GGAAGAACGAAAACGAACCA	60.088	117	no
PU077356	AGACGGCTGTGTCTGTCCTT	GGGTCGCGTCAGACTATTTC	59.7	116	no
PU077451	AGAAATGGCGGACGATACAG	GGCCCATTCTTTGTGATTCT	58.984	112	no
PU077464	CGATTTGGGATCATCCTGTT	AATTGACTCGTCCATCCTCG	60.073	176	yes
PU077485	CGGGGAAAGACCAGAAATAC	TTGTTGAGGAATTTGGAGGG	59.903	180	no
PU077661	AAAGCGTGTAATTTGGGCAC	ACCTTCTAGGCTTCACGTCG	59.496	175	yes
PU077715	ATGTTCGATCCTGATTTCGG	GCACTTCTGCCCTCTTGTTC	59.997	125	no
PU077806	CCATGACCTCTTCCTTGCAT	TGGCCACAGCCTCTTTTAAC	60.249	139	no
PU077903	AGTCCCCCATCCTCTCTGTT	TTCCTATCGAAGAACGCCAC	60.214	183	yes	yes	expected
PU078072	GGGGGAATGAATTGATTTTCATA	GGGGAACGTACTGGTCTTGA	59.966	138	yes
PU078090	ACGTCGGGGCTCATTTTT	ACGGGAATCCAGAAGAAGGT	59.935	193	no
PU078185	GTGTTCTTCCGATTTGGCTC	TGTAGAGCTTCACAGCCACG	60.199	118	yes
PU078225	AGGCTCAGTTCTGTAGGGCA	AAGCAGCAAATGAAGGCAAT	59.851	244	yes	yes	expected
PU078234	CAACCCTCACTCTTCGGCTA	GTTGCTGGTCGATGGAATTT	59.939	117	yes	yes	expected
PU078356	ATCCCTTCTCCGATCGTCTC	AAAATTGGCCCTTTAGCTCC	59.572	212	no
PU078531	TGGAGATTGGAAAATCCATTG	GCCTCTAGGTGATGATCCCA	60.034	161	yes
PU078568	TCTGGAGAACTCTAGCCGGA	TTACCCAGTAAAAGCGCCAC	60.131	252	yes
PU078614	ACGTTCGGGGTTTACGTTTA	CTAAGCCCAGCTCCAATCAG	59.971	191	no
PU078782	ATCCTCCGGGACTTTTCTTC	ATCCGCATTTTCTAGCAACC	59.186	141	yes	yes	expected
PU078879	GTTAGGCGTTAATGAAGAGCA	TTAGCAATGGAGTGGGTTCC	59.933	166	yes
PU078910	GGGATTTGGAAGAAAGAGGG	GAAGAAGATGGCCAACCTGA	60.195	107	yes	yes	expected
PU078914	AGATTCAGAAGTCTACTCGAAGGA	TCGAAACAAACGCCTGATAA	59.301	137	yes	yes	expected
PU078970	GATGTCCAATCTCGTGCCTT	AAATCGTGGGGTTTTACGGT	60.463	105	no
PU078990	GTGGAAGCTGGGTGATCTGT	GAAACGACCCCTTCTCCTTC	60.052	258	no
PU079100	TTCGGGGGTCTAGGAAAACT	TATCCAGAAAGGAACCGTCG	60.066	113	no
PU079262	GGGTGGCCTGAAAAGTTCTA	GGGGCTTCTTAGGATGTGGT	60.328	115	no
PU079270	TCCAACCCTCAAAACCAAAC	GAGAGCAACCCAGAAGAGGA	59.53	155	yes
PU079341	TGTCTGATGAACATATTAATGGAAAGA	ATTTTGGAGGGTAGGGATGC	60.152	238	yes
PU079391	CTTTGTTTGCCTTGTGGTGA	CAATGATGTCGTGGATCAGG	59.918	228	yes	yes	expected
PU079391	GAAGAGGCTAAGCCCTGGAG	CGACTTCCAACAAAATAGGGA	59.074	111	yes	yes	expected
PU079682	CCCGTCTCTCTACGCTTCTG	GCCATAACAAGGAAACGGAA	59.938	159	no
PU079693	GAAATAAGGCTTCCTGCCG	CCAAAAGGGACCAACTCTCA	60.081	184	no
PU079843	TGATCCATTATTTCTTTCTTTGTCTTT	GAAATCGGGAACTCGCTACA	60.214	250	no
PU079898	TCCATTCTGTCGGTCCTTCT	ATCAATGGAGACAAATCGGC	59.9	257	yes
PU079902	ACAAACCAAAGGGCCAAAAT	ACCCCTCACATTACAAATCCT	57.389	106	yes
PU080016	CCGAAATACTGGAACTGGGA	CAAGTCTCCTAACCGACCCA	60.103	227	yes
PU080128	TCACAAAAACCACACCCTCA	TTGCTAAGCAGCAACAGGAA	59.752	164	yes
PU080234	TCGAGATTTCGACTGGAAGG	AAAAGGAAGTCCAAGACGCA	59.853	253	yes
PU080348	TTGGGAAACGAAAGACAAGC	TTTGTTTTCAATTCGATGCG	59.679	215	yes
PU080489	CACAGCTTCCATCTCCACAA	GCTCAATTATGGATGCACGA	59.652	188	yes	yes	distorted
PU080490	TCATGAATCCACGCAAGAAA	TGAGAACCATAGCTTGTACCAAAA	60.056	200	yes
PU080498	TGTAGCTTTTGGGGCTTTTG	TTGAAATGAAAACAGAGCACAA	58.464	188	yes	yes	expected
PU080528	ACTAGAGCTGGGACCCTTCC	CGAGAAGGAAAAGATTGTCTGA	58.577	135	yes	yes	expected
PU080675	GCTTTTCCCCAAATCACAGA	CCGCTATCCCCAAGGATTAT	60.13	195	yes
PU080943	GCGGCAACTCTGTGTGTTT	CTAGGCGCTCTCGTTTGAA	59.307	171	yes	yes	expected
PU080969	TCAAATCCCTCCATCTGCTT	TTCAAAGAATCTGAAACGACGA	59.861	116	yes
PU081095	TCAGAGTGTAACCCCGTCCT	TGAGAGAGAGGGAAGTCAAAGAG	59.26	118	yes
PU081274	AGGCGACACCGATGAATTAC	GGAAAAGGCGTTTTAGTGAATC	59.166	251	yes	yes	expected
PU081386	ACGGGGGATAGGTGGTTTT	TTTTTAACCCCTAAAATTCTATCCA	58.552	251	no
PU081528	TCTGCTGCCCTGAAGAGAGT	CACTACATGGGAAGTAGGGATTTT	59.685	271	yes	yes	expected
PU081605	GCAAACCACGTAACTGAGGG	TCGGAACTTCAGAGGAGGAA	59.92	225	yes	yes	expected
PU081732	TTCAGGATTCAAAGCCAAGG	TATGCTAGGCGCTACCCTGT	59.889	246	yes
PU081914	CGTCGGGGACTTAAAACTCA	CGCCACAAGAAGAGGAAGAG	60.126	113	yes	yes	expected
PU082276	AGTGATGTTTCCCTTCACGG	TCATGCAAGAAGACATATTTCACA	59.652	168	yes	yes	expected
PU082335	ATTCGGGCGGCAAGATTT	TCTTGAAGAGGAAGAAGCGG	59.688	156	yes
PU082471	AGAGCTGGGTTCATCACAGG	TCCTAGCAACAAAACTAGTAACCAAA	59.696	274	yes
PU082899	TCTTGAAGCAACCGTTACCC	AGGGACTAGGAGTGGTAAGGC	58.75	228	yes	yes	expected
PU082942	CGTCGGGTATAATTGGGACA	TGGAGGGCTGTAGTTTTCCT	58.789	193	yes
PU083219	CTGATCCGGACTCCATCTTC	TGGCGATGATTATAGCGAGA	59.381	139	yes
PU083275	GCGGGGATTGCAATAAACTA	GGTGAGATCCGCAAAGAGAG	59.95	134	yes	yes	expected
PU083343	CTCACCATTCCCTTTGCCTA	CATTTTTCTCAGCAGCACCA	59.988	212	yes
PU083438	CAAACGCCTTCAGACACAAA	TGCCAACAGAGAAGCATGAC	59.992	200	yes
PU083478	GGGTTCTCAACGAAAGGGTT	AAAGGGCCAAATGGAGAGAT	59.903	121	no
PU083719	TTGTCTGCTCTGCTGTGCTT	AACACACGAATTCACAAAGGG	59.883	152	yes	yes	expected
PU083799	GGAGAGAAAGCCATAGCCAC	CTTCATCAATGTGCCATTTCA	59.533	136	yes
PU083892	TAGTGGCATCTCCATCTCCC	GGGTCTGTGAAGGGACAAAA	59.943	208	no
PU083926	GAACCTTGGGTCGTTTCGTA	GTAACGCGCACAAGTTCTCA	60.058	251	yes	yes	expected
PU084023	AATGATTTCTTGGGCAGTGG	AGAGGAGGGGTTTGAGAAGG	59.671	118	yes
PU084082	GGGTAAGCCCTACCGTCATT	AAGAGAATCCGATGGTGGTG	59.927	209	yes
PU084240	AGACCCCTTTTCATCCGACT	ATGGTCTCTTGCAGCAGCTT	60.164	151	yes	yes	expected
PU084419	TTACCAACTTTTTGCGCCTC	GAGAGAACGAGAGAACGGGA	59.53	153	yes
PU084425	CGTTTCGGGGGTTCTTTTAG	GGGAAAAAGAAGAAAGGAAAAA	58.003	123	no
PU084447	ATCAGGGTTTTGGATTTCCC	CGTGGAGCTTGACAAAACAA	59.881	264	yes
PU084967	ATTGGATTGGGGATCTCGAC	AACCCAGCAAACAAATGAGC	60.118	159	yes
PU085126	TGGGTATTGGAGTTTCTCCTTC	GGTTCAAGTCTTATTATGCAGAGACA	60.083	208	no
PU085218	GTTTGCAAAGGCAGATGGAT	CCAACCAAACCAAACCAAAC	60.103	181	yes
PU085455	GACATTTGAGGAATCAGGGC	TGCAGAAGAAAACCCACAAA	59.293	164	yes	yes	expected
PU085574	CTCTGGCGGAAAGAAGAAGA	CCCTGCGATCGTTGTTTAAG	60.628	116	yes
PU085969	CACAGCCGGGTCAAAAGTAG	TCTCTACACCCACCATGACAA	58.995	232	yes
PU085982	TCGGGTTCTTTGGAAAATGA	TGGCATTCAAAGCAACAAAG	59.849	140	yes
PU086008	TCAAGAGCAGAGGAGAAGGAA	TTTGGACTACTCCACAGTTCTCT	57.153	123	yes
PU086191	GCCTTTAACGCTTGCATCTC	GGGGGATTGTGCTGTAATTT	58.765	225	no
PU086213	GGTGGCAATAATCATCCGTC	GTCCGTCGGATGAAACCTAA	59.933	130	no
PU086301	TCACCCACCACCTTCTCTCT	TGGGAGGTGGTTTTCAGTTC	59.943	244	yes
PU086579	GAGAGGGAAGAGAAGGGATGA	AGCACATCAATCCAACTCCC	59.934	139	yes
PU086624	TCATCATGGGGGCTTACCTA	CCAACGTGAAAGTGGTGTTG	60.041	136	yes	yes	expected
PU086706	TACTTTCCGCTTCGGACTTC	AGCAGTATTTTCCAGGGGCT	60.096	213	yes
PU086802	GAAGCCCGAATGAAACTTGA	TGGGAAAACATCAAAGTGAGA	58.187	163	yes	yes	expected
PU086807	GAAAACAGCGCGTAACGAAT	TCTGTGCTCATTTGGATTGC	59.805	226	no
PU087123	CCAGATTTCCCTCCTTCCAT	GGATCGATTCCTCTGGTTGA	60.011	116	yes	yes	expected
PU087206	ACCTCCTTCCTCCAGCTCTC	GTTCCCACTAAGTCCCACGA	59.966	260	no
PU087252	AAGCTTGGTGATTTTTATTTGG	TCACTCACAGGCCACAGTTC	59.872	132	no
PU087317	GGTACGTCCGTTCGTATGTATT	CCGAGGTTCGCTAACAGAAG	60.008	125	no
PU087341	TCGGGGTAGACAACAAAACC	TCTCTTAGGAGCTTCCGCTG	59.853	100	no
PU087362	GCTTTGTTGAGGGACATGGT	GGGGAGTAAGAGACGAAGGG	60.067	170	yes	yes	expected
PU087520	TGCAACTTTGTAAAACTCAAACA	CGCTCGCACGTACTTTTTCT	60.575	121	yes	yes	expected
PU087541	GCGGGTTAGTTATTTGGGGT	CCTTGACCATCCCCTTCTTC	60.822	219	no
PU087587	CAATTGTTGTGAGGTGCTGAA	ACATTATGGCATTGGTGGGT	59.939	205	yes	yes	expected
PU087723	GGCGCTCTAATTTGCAGAAG	AGCGGGAGGATTGAGTTTCT	60.212	102	yes	yes	expected
PU087858	TGCGTGACCTTCATTTTGTT	GTTTGAAACAATGTGGTCTACCT	57.219	244	yes
PU087985	CGGGGGATCTGATCTGAGTT	CATTAATGGCTGTTTGGGCT	59.96	163	yes
PU088120	GGTCGATATCTATCGCTCCG	ATTGCCACGAACCATTTACG	60.752	198	yes	yes	expected
PU088138	TTCCCTTCTTCCCTAATCGC	AGGATTGAACGAGGTGATGG	59.927	267	yes
PU088180	TGCACTACGCACACTCTTCC	CTGGGGTTACTGCAGAGACTG	59.915	141	yes
PU088380	CCATGTTCCCAACCCATAAC	GAACTGCAGCTTCTTCCCAC	59.997	147	yes	yes	expected
PU088444	CAAATCGGCCAAAAAGGTAA	CGGGGAGATATGGAAACGTA	59.778	184	yes
PU088519	GGAAATCGTTTCGGGAATTT	CGACAGCAATGACAGAGGAA	59.984	108	yes
PU088528	GATCGCCGTTCTCTCATTTC	GAATCTTCCTCGCTTGTTCG	59.955	138	yes
PU088611	TCTGATTCCACAAATTCCCA	AAAGAAAAGCAAAATCCGCC	60.547	105	yes	yes	expected
PU088632	TCCTGTGTAGACCACTGCCC	CTCGATTATCAAATGGAGCCT	58.29	163	yes	yes	expected
PU088672	GGCTTTTCTATGGCAGCAGT	AGAGAGGCATTGGTTAGGCA	59.836	273	yes
PU088838	ATCGCCAAGTTCAGCAAAAT	AAGAAGCAGCTGAACTCCCC	60.903	171	no
PU088952	TAAGGTGGCTGTCGAGGACT	ATAAGAAGGAAGGAAGCCCG	59.682	238	yes	yes	expected
PU089019	GGGAACTCCGTAGTTTGCTG	GAGACGACGCTTTTCGATTC	59.962	224	no
PU089052	CGCTCTCAACACCTTCCTTC	GTGCATTCTTCTCCGAAAGG	59.813	267	no
PU089147	GGATCGCCGTCTCTCTTCAT	AAGGGTTCGGGTTCAGAGTT	59.972	210	no
PU089322	ATAGAATAACGCGGGCACAA	TGGCGTGTGTAGGATGAGAG	59.855	222	no
PU089347	CTCAAATTGTTTCCCCTGGA	GGAAAGACACAGAAATACCCTCA	59.513	197	yes
PU089472	TTGTCATTGAGACCCCACAA	ACGTCGATGTCGAACTCTCC	60.269	175	yes
PU089564	GGATTGTCGCCCTGTCTC	TTGGTCGTCTTCATCTTCCC	60.05	190	yes
PU089617	TTTACGGTTCTTCACTCTCTGCT	CAAAGGGTCCAGACGAGAAG	59.837	240	no
PU089721	CGGGGAGAACCAGTTTCAT	CCATGAAGCACCAATGAGC	60.217	102	yes	yes	expected
PU089768	TCAGATTCTTCTGCAAGCGA	GGCGGGAGAATGTAACTCAT	59.009	184	yes	yes	expected
PU089802	CTCAACCAACAACGGAACAA	GAACAGGAACACAGAAGGGC	59.703	157	no
PU089860	ATTACAGGTCGCCGATCTTC	AAAGGGGATTTACAGGGGAA	59.639	129	yes	yes	expected
PU089953	TTGGTCGCTCAGTGAGAATG	TGCTACCCGAATTGAACCAT	60.331	192	no
PU090040	GGGGATCTTCCTTCACGTTC	ACTTCGTGCCGCTAAATCAC	60.278	138	yes	yes	expected
PU090051	CCTCCTCCTCAAACCAATCA	TGGGATTCACGCTAACTTCC	60.074	253	no
PU090152	CTGCTTGGCACAGGTCAATA	TTAACAAACCAAAAAGGGGA	57.145	158	no
PU090278	GTGGTGGCATTTGCATGTAG	CCTACCAATGGGATGAAGGA	59.744	133	no
PU090392	CCGTAGTTTGCTGAGTTTCCA	GCTTATCTGATTGTCGATGGC	59.688	126	yes	yes	expected
PU090481	CCCCAGAAACAAACACCACT	GCGGGTGGACATGTATTTTA	58.361	146	no
PU090506	GAGCGCCAACCTCTCTATTG	TTCCCCTCCTAAATTTCCGT	59.772	107	no
PU090551	TTCTTTGTTTGCTTTTCGATTTC	TACAACTCCCCTTTCCCCTT	59.799	101	only Jinganlu
PU090587	TCTTCTTCTTCTTTCGTTCCC	CCCTTTTTGTCCCCTTTTTG	60.665	166	no
PU090636	CGAAGCAGCTACTGGGTGTT	GGAACGCGCTACAGAAAGAG	60.154	113	yes	yes	expected
PU090657	CCAAGTTGCTACGACGTTCA	AAGACATTGATGAGTTAAAAGAAAACA	58.822	208	only Jinganlu
PU090726	AGCTTTGATTCCCCGTCTTT	TCAATTATCGCAACATCCGA	60.035	107	yes	yes	expected
PU090968	GGGACGGATCAGAAAAACCT	TCCTCTTATTTGCACCCTGC	60.214	136	no
PU090988	TTCTGTTTTGGGTTCGTTCC	TTTTTGTGCGTGTGTTCCAT	60.011	181	yes
PU091499	TTCCGCAACTAACCTCCATC	ACGCAGAGTACGCGGTAGAA	60.984	169	no
PU091738	CGTCCAATATCAAAGCCTATTTG	TCAGCAAGGAAGATTTTGGG	60.184	159	yes
PU091829	GCAGATTGAACCCCAGAAAA	TCTGTTAAATCCCCGACCTG	59.926	145	yes	yes	expected
PU091871	AGGCAAAGCATAGCCTCTGT	TGATTGGGATTCATGTCGAA	59.859	163	yes	yes	expected
PU091950	GTCTTCGTCGTCCTCAAAGG	TCATGAGATTAAGAAAGAGGTGAAA	58.516	164	yes	yes	expected
PU091981	CGTCGGGAAGTAAATGAAAGA	GAAAATGGAAATATTGGAATGAA	57.112	115	no
PU091996	TTGGATGAACAGAAAGCTGG	TTAGCTGCCTGCATTTAGGG	60.356	224	no
PU092204	TGGAAGAATGTTCCTCAGGG	TTACCCAAATGAAAGCAGGA	58.214	157	no
PU092248	CCAGGCAGGCAGATTTTCTA	TCAGTGGTAGCATGCCAGAG	60.008	191	yes	yes	expected
PU092399	AGAGCAATGGAAGGAGACGA	CCGATATTGATATCTAGTCCCTTTG	59.338	111	yes	yes	expected
PU092459	GTCGGGTATGGACTCCAGC	TTGGTTGGACTCTGGTTTTG	58.594	106	yes	yes	expected
PU092483	TAACCATGGCAACAACGAGA	CTGGGGAAACAAAGCAAAAA	60.081	209	yes	yes	expected
PU092621	TTCTGAAATTCTCTCATCCGC	GCGAATTTCACCACAGGTTT	59.978	209	yes	yes	expected
PU092690	CGGGGAGGTAAAGTTCCATT	CAACCTCCCCATGACTAGGA	59.92	177	yes	yes	expected
PU092698	TTGTTCATCTTTTGCTTGCG	GAATCGAGGAAGAACAAGCG	59.955	156	yes	yes	expected
PU092774	CTACCGATGGCCAAAGATGT	CAGCAGAATTGCAGGACAAA	59.988	135	yes	yes	expected
PU092885	GGGAGGGGAGACGAGAGAA	CCGGTCGAAACCTAGAAACA	60.103	211	no
PU092952	GGGACTGCTCGTTTTCTCTG	TCTGCATTGAAGCGATTGTC	59.955	119	only Jinganlu
PU093059	TGTAGGAATCAGGGCTTGCT	TGCAGAAGAAAACCCACAAA	59.293	152	yes	yes	expected
PU093090	TGAAAAGTGCGTATACCTTCCA	CAACTTCTATCTCCGTCGGC	59.836	109	no
PU093236	CGGTTGTCAATTCCCAATTC	AGTGATGGTTCAAACAGGGC	59.973	158	no
PU093331	GGAAGAGGTGCAGGTTGGTA	CCTCGCACTGAGACAACAAA	60.025	149	no
PU093442	TCAAAAGCCAAAATCGAAGG	TGCAGTTCTCCGTGGAGTC	59.971	204	no
PU093679	CGCGGGATACATATAGAGAGAGA	GATGAATCCAGAGCCGGTAA	60.036	279	no
PU093763	AAGAAAGCGGCAGAGACAAC	TTTCGATCGGAGCTGAAAAT	59.784	127	yes	yes	expected
PU093959	GTACCGCCTCTTCCTTCCTC	CCCGACTAACCAACCTACGA	59.986	184	no
PU093982	GCGAGTGGAGAAAAGTGAGG	TGTTCCCTTCCTAATCCACG	59.926	146	no
PU094077	GGGAAAGGAAAGTCGAATCA	ACTTGCACTCCCCACCTTC	60.104	118	yes
PU094092	GCAATGTTTTGATGGGCTTT	AGGTTGCTGGTCGATGTTTC	60.119	251	yes	yes	expected
PU094255	CTCCAAACAATGGCAGGAAT	AGGAAGCTTGAGTGGCTTGA	60.134	147	yes
PU094352	TGGTAACGAATGATAAAAGGACC	CCGGAAATGGAAAGGAAAAT	60.123	143	no
PU094388	CGGGGGAGACTTCACAAAC	TGTTGCCGGTAGGAATAAGC	60.096	135	yes	yes	expected
PU094465	GAGCGGCAACATTGAAGAC	AACCTCCCTTGTTCTCCGTT	59.972	100	no
PU094508	AACCCATTTCTTCAATCCCC	CCGAGGAAGTACGGTGGATA	59.948	233	yes
PU094762	ACGAAAAGAAAAGGGGAGGA	GCGGGACGTCGTTACCTAT	59.97	104	no
PU094812	TGGAAGGGTTCAGTGTGGAC	AACAATTTCAATTCTGCCTGG	59.077	144	yes	yes	expected
PU094898	CAGTCAACCAAAGTCCTGGC	CGCAGTGGATAATACCAGCA	59.712	179	no
PU094927	GGGGGTCCATTTCTCTGCTA	GGATGGCTCTGATATGGGAA	59.854	184	yes
PU094931	GAGGAGTGGGGCATCTGTTA	CAGTTGCATACAAGGAAAATCG	59.647	247	yes	yes	expected
PU095122	GGGAGACCAGACAAAGGCTA	TGACGTCCCTCAATAGAAACAG	59.238	115	yes	yes	expected
PU095329	GTCTAGTCAGAGGCGGCAAC	AAGGTGCTTCCACAACCAAC	60.012	250	only Jinganlu
PU095498	ACAGAGTTTCTTAGCCGCCA	AAAAACAGGGTCGTTGCTTG	60.147	153	yes	yes	expected
PU095690	TGGGGAAGACAATAACGATGA	AGCTGCAGCAGAGACCAAAT	60.164	147	yes	yes	expected
PU095879	GGGATTCTGCTCTTTTTCCC	CCAAGTCAACGAACCCATTT	59.83	136	yes
PU095963	TCAAAAGTAAGGCACAAAACCA	TTCAACAGCATTTCATAAGACAAAA	60.051	184	yes
PU095984	GCGGGAGCTCAGAGTTTATTT	CCCAAACAAGAGAATCAGAATACA	59.539	100	only Yuyin
PU096007	AAAGGGGAAGGAGAAGGGAG	TCTGTACACCAAAGGGCCTC	60.111	151	only Yuyin
PU096059	CCACCGACTGTGGAAATTCT	GATCGTGCAGCAGAAATCAA	59.955	260	yes
PU096105	AGAATCCCAACCAACTGCTG	GTCCCCAATGATTGATTTCG	60.133	158	yes
PU096108	TCGAGAACAACATCACCCAA	CTCCAATGCCTTCGAAAGAG	59.948	241	no
PU096344	GAGAAAAGGCAACAAACCCA	ATCGTCTTTGTCATCCGTCC	59.934	184	no
PU096541	ATTCTTTCGTTTTCCACCCC	CGCCGTCGATTTTATCATTT	59.928	243	yes
PU096543	CAACACCGGAAAATAAGCGT	GCAGCCATAGAAGCCATCTC	59.946	187	yes
PU096794	GCATTTCCATTTCCTTTCCTC	ATCACAGCCGCAAGAAGAGT	60.02	109	yes	yes	expected
PU096946	TGCAAATGCAGAAAATGCTT	TGATGACAAGTTGACCGTACTTTT	59.968	248	yes	yes	expected
PU096969	GGGGTTTTGTCTTCTTTTTCC	CATTCCAAGAAACCCCAAAA	59.772	172	yes	yes	expected
PU097042	GGGGATCCACACACAATCA	GCGGAAGCAGTAAACCAGAG	60.015	264	yes
PU097152	GATGAAACGAAGAGCAGCAG	TCCTTCTCCTTTTTCTCCTGT	57.125	149	no
PU097185	ATCCGAGACTTTTCAAGCGA	GAACGCAATGGACTCACCTT	60.119	222	yes	yes	expected
PU097280	GGGAGGGAGGAGATCAGATT	ATCTGGAACAGGAATGCAAG	57.737	202	yes	yes	expected
PU097316	CGCGGGTATATTTCCCACTA	CCGTAGCATTCTTTGGTAGATT	57.492	100	yes
PU097468	GGTGAAAGAACGTGTAGTTCTGC	GCTTCTCTAATGATCTTGTGCTG	58.302	145	yes
PU097602	CGATCATGTCGAGCTGCTAA	TGGAAACAAAGACAAGGGCT	59.711	140	yes
PU097654	ACAACGGGAAGCTGTTCACT	ATCCATTCCACAACCCAAAA	60.029	265	yes
PU097674	AATTTTACCATGGCCAGCAG	GTGTGGGCGTTACAATCTGA	59.572	167	no
PU097930	GGCGACGATTCATCATTTCT	CCGCTAGGTCGATTGGAGTA	60.227	272	no
PU098138	GATCGTTGCAGCAGAATCAA	AAAGAAGTTGACGACGGTGG	60.149	164	yes	yes	expected
PU098157	ACGTTTCGGGGAGTTTTCTT	GAGAAGCTAGCATTGCCGTT	59.62	143	no
PU098330	CCAACCAATGAAATTGGAGA	CGAATAAAAGGACCCACCAA	59.795	216	yes
PU098530	AAGGCTTCAACAACACAACG	GACTGCAAGAGGAAGGATGC	59.957	218	yes
PU098757	GGGGGTAATCATGAAGACAGA	TGTAAGAGAAGCGCAGCAAA	59.895	134	only Yuyin
PU098776	GACGGCTGTTCACTTTGACA	AAATTGGTATTGTATGGATGGGA	59.348	217	yes
PU098825	TTTGTAAACCCCGTCCTTCC	GTAGTCGCCGGACGAGAAG	60.95	121	no
PU098831	GTGCAACTCATTTGGAAGGG	AACAATTTCAATTCTGCCTGG	59.077	154	yes
PU098880	GCGGGGAAACAGAGACATAA	CTGTGATTTGGGTGCCTCTT	60.111	113	yes
PU098896	CGTCATGCCTTCTCTCTCG	CGATTGCGATGTCTGTTGAG	60.413	171	yes	yes	expected
PU098964	CCCTGGTCATAGAGGAAGCA	AACCATAGCCTTGCTCAGGA	59.836	272	yes
PU099003	GCGATTCTCCACCTTCAAAT	AGTGGATGAGGGTTGCAGAT	59.535	192	yes
PU099099	CCTGCAGAGGTGTATGGTTG	GTGGTGCGAAACACAGAGAA	59.88	207	yes	yes	expected
PU099123	GGTGCGAAATCAAAACATCA	CGAGGAGATCGAAGAGGATG	59.903	185	yes
PU099139	GTCGGGGATTCGCATACA	CTCCCTTGTTTCTCTCGTCG	59.982	137	yes
PU099181	GGGTTGGACATTTTTGGAGA	TGATCAATAGGAGGCATTTCTTG	60.445	161	no
PU099252	GGGCTCCTCTTCTTTTCCAC	GACGTCTGCCTTTGGAACTC	59.851	168	yes
PU099274	TTTTTCCTACCCCAAATCCC	CGCCGTCGATTTTATCATTT	59.928	233	no
PU099310	GCCTCTGGTTTACAACTCGC	TCCATTACCGAAACCTCGTC	59.933	253	yes	yes	expected
PU099593	GGGGGCACTTTCTCTCTCTT	GAGGTGGTGAAGTACAGGGC	59.579	123	yes	yes	expected
PU099620	CTACTCCACCGCACTGTTCA	GGAGGCCGAGTTTTAGTGTG	59.734	115	no
PU099646	GAGAGAAACAGAGAGAAACAGAGAGA	CATGATGCGAGAGAGAGTCG	59.682	103	yes	yes	expected
PU099735	TCTATTGTGTTCGACGGCCT	TAGTCAACGACAGTACGCGG	59.928	115	no
PU099798	AGGTGGGGGATTAAGAATGG	TCTTTCTAAGTCGACGCTGCT	59.415	103	yes	yes	expected
PU099889	GGGGGATACTCCAAAATTTGTT	AAACTACAACAGAGAAGTACCCGT	57.573	101	no
PU099907	ACGCTACTTCTTCCAAGCCA	CAGCTTTGAATCCCCATTGT	59.933	143	yes	yes	expected
PU100124	TTGGAAGCATAAAAATTGCTTT	AATTTAATTGAGTTTTAAGGACATTCA	57.933	215	yes
PU100170	TGGAATCTCAAACAATGGCA	TCCAAGGGATAATGAGGCTG	60.029	172	yes
PU100558	GGATCAGCCTATGGATCGAA	GGATGAAACTACAGGAGGCG	59.694	177	yes	yes	expected
PU100697	TCAAACACAGTCGCTGAAGG	AAGAAATCTCACATTGGCGG	60.074	156	yes
PU100701	CGTCGGGTTGGTAACTACTTTT	ACAGCAAACAATACCCGCAT	60.395	158	no
PU100743	CCAGAAGTGTAACCCTTGGC	GAGAAGCGTGAAGTGGAGAAA	59.607	119	yes
PU100821	GCATTCGATCTTATGCCCTC	TCCCCTTTCAACATTCATTCA	60.294	220	yes	yes	expected
PU100984	ACGCGGGGACTCATTAATTT	TCTTTTAGCAGATCGCCGAC	60.49	192	yes
PU101033	AACAACACCGTTTCTTAGGACC	CTTAGGAATCCCTACCCGGA	60.271	113	yes	yes	expected
PU101209	ATCAACCATCCCTTCCACAG	ATGAATTTCACTCGCGTCGT	60.667	148	yes
PU101389	AGTGAAGAAGCCGAACGAAA	AAGGTCTGTCGGACACGAAA	60.69	218	yes	yes	expected
PU101591	AGCCGTTATCTCTCCCGATT	ACGCGGGGAAGTACACATAG	60.015	166	only Yuyin
PU101734	GAAAGGTTTCTACAGGGGGC	GCCTTGTTGTGAGGGGTAAA	59.971	205	yes	yes	expected
PU101742	CGACCTCGACAATGCAAATA	TGATCTGAGTTTTACCATTTGGG	60.223	106	yes	yes	expected
PU101912	TATCCAGTCTCCCAACCCAG	AGCATCCAGCGCTCATTTT	60.9	221	yes
PU101993	GCCCCCTCTTGCTTACCA	TAATCACAAAGTGTTGCCGC	59.735	101	yes	yes	expected
PU102156	AGGGAATGCTCTCCCATCTT	CCATTTTTGTAGGTAGATGAAGCA	59.577	147	yes
PU102199	GAGAACCTCCGTGGGAGAG	GGCATCCCGATTTGAATCTC	61.697	119	yes
PU102220	GTCGGGGTACCTTTGAGAGC	AGAAGAAAAGGAAGAAGAGATGAA	57.101	108	yes	yes	expected
PU102325	TCCTTTTTACACAAAAGGCCC	CGTTGGGAATTCGTTTCACT	59.971	248	no
PU102447	CGTATTATGCGGAATTTGGG	AATCGATCATCATCCCAAGC	59.861	265	yes	yes	expected
PU102500	TCTGCTCTCTCTGCAATGGA	GCTACACCAATTCTCCACCG	60.517	133	only Yuyin
PU102608	TTCAAAGAATGCCCACTTCC	TTGCACCTGATGCTGAGTTT	59.445	138	yes
PU102639	AAACAGTGGGCCATATCCAT	GGGAAGAGAAGGATTCCCAC	59.874	187	yes	yes	expected
PU102725	ACGCGGGGTACAATAAGTTT	CATTAATGGTCAGTTGTGGGC	60.242	121	no
PU102980	GAATCTCACGCACAGACAGG	GACGAGTACCTCCCAACGTC	59.579	129	no
PU103105	TTGAAGCCGATGATGACAGA	CGGCGAAAAGGAATGTAGAG	59.839	107	yes	yes	expected
PU103160	CTGGAATTGGCTACGTTGGT	TGAACTATTGCCTGAAGCCC	60.214	184	no
PU103335	CTCCTCTCTGAACTCGTCCG	CAGAGCATCGACACAAGGAA	59.984	271	yes
PU103774	GCTCCATTTTCAGTTCCCAA	GGTCCCTTTTTGTCATCGAA	59.91	147	yes
PU103790	ACATAGAGGGAATCCGGGAG	TCCTCACACGGTACCAAACA	60.001	114	yes
PU103940	AGACAGAGGAAGTGTTGCCG	GATTCGTTTGTTCGCCTTTC	59.691	103	yes	yes	expected
PU103958	CGGGGCATATCAAAGTTTTT	GGCCCTGGATACATACCCTT	60.039	158	yes	yes	expected
PU104063	TACCAACGAGGCTCACAGAA	CCACCATTGGGTCGTTTATC	60.051	124	yes	yes	expected
PU104160	GGAGGGAGAAGAGAAGACCG	CAATCTAAAACGCCCCTTCA	60.067	209	no
PU104259	GGCGAATTAGGAGGGAAAGA	TGGATTCTCATAGAAAAGCACG	59.361	223	no
PU104417	ATTCCCCTTTTCGGGTAAGA	CTTCCAACGAAAACGTAGGC	59.747	246	no
PU104506	CTCAGGCACAACAAGAACCA	ACGAGGTTGAGTGAGGCAGT	59.907	139	yes
PU104583	ATTGGATTTTCCCCAATTCC	GAAGAGGCGATATTGAATGGA	59.128	107	no
PU104843	AAGCGTGGAGCAAGACAAGT	ATACATAATCCGAACCGGCA	60.175	138	yes	yes	expected
PU104992	GGGTCATGTGAATGGATTGAT	TCTCTAGAATGCATGACCCTTT	57.956	120	yes	yes	expected
PU105002	TCGGCAAACATGTTATAGAGAGA	TCCATCTTACCTCTTAAATTCCCA	60.189	165	no
PU105237	GCAGAATCGAACAGCATCAG	AAAGATCCCGGGGAAAATTA	59.616	150	yes	yes	expected
PU105254	GCGTCTTCGTAATTCTTGCC	TCCTTTGGGTATGTGAACAACA	60.262	192	yes	yes	expected
PU105439	GAGCACGAGCCCTTTACATC	CAAAGAAAGGCCGAATGAAA	60.181	144	yes	yes	expected
PU105577	GAAGCTACGAGCACAGGGAG	GCACAACATGAACACGAGGA	60.733	261	yes
PU105662	TCCTGTTCCCAGCTCAATCT	CCCACACAACAACAACATACG	59.79	183	yes	yes	expected
PU105778	TTGGTGTTGGAGGAATCACA	CGGGCTCGTTCCACTCTAT	60.225	263	no
PU105802	TCGGGTAGGTAACGGTCGTA	AAGAAGCCCAGAGGAGAAGG	59.95	196	no
PU105853	CGTTTGCCATTACCATAGCC	TGATAACCCAGCAAGGACAA	59.123	174	no
PU106013	TGGTGGAAACTCACAAACCC	AACACGAAAAAGGGAACGTG	60.008	110	yes	yes	expected
PU106049	TTTGGCACAACTTTTGTTGG	ATGCATTCCCCCAATTTACA	60.016	133	yes	yes	expected
PU106055	CGGGGATCATCACTTCTCAG	GCAAAGTACCTCGGAGCTTG	60.015	110	yes	yes	expected
PU106212	TGGCAGACTAGCAGCAGAGA	AGCCTCCTTGAACTGGGTTT	60.11	132	yes
PU106292	AGAGGTGCAGGTGGAGAAAA	CCAACCCTCATCACTTAGCC	59.55	163	yes	yes	expected
PU106350	GGTCCTTCTTAACACGCGAA	ATGGGAGGAAGGGACGTG	60.89	103	no
PU106416	CTGCTACACACAGGTTCGTGA	TTGTTGTGCTGAGAGGATGAA	59.43	102	yes
PU106523	GGTAAAACGGTCGAGTTCGT	CCATCTCCCAAATCCCTTTT	60.124	149	yes
PU106528	AAAATACTCCCCCACCCAAC	CAAACTGCCATTTCTTTTTCC	58.729	117	no
PU106544	CGTCGGGGTAGGTACGTAGT	CAGAGAGGAAGCAATGACCC	59.803	138	no
PU106640	AGTCATGTGCGCTTCCTCTT	AAATGATTCCTTCGGAGGCT	60.039	122	yes	yes	expected
PU106681	CGTCGGGGACACAATACTCT	GGAGTCGTAGATCAGAGGCG	59.973	168	yes
PU106768	GGGGGTTTAAGTCAACACGA	GAAGTGGGTAGAGTGCGTGC	60.865	106	no
PU106848	GCCCCATCTTCTTAATCGAA	GAGGTCGGAAATTGGGTTTT	60.166	146	yes
PU107001	ACCGACTCATCCTGTGCTCT	AATCCCAGATCAGATGGCAG	60.034	230	yes	yes	expected
PU107170	ACGTTTCGGGGTTACTTCCT	ATAGTGGAGAGCCGGTGATG	60.096	165	no
PU107211	CTTCCTTTTCACCCCATGAA	CCCAACTCCCATCAGACATT	59.779	168	yes
PU107325	CAGGCTATGAAGAGCGATCC	GAGTTTGTTGCCGGAGTAGC	59.882	129	yes	yes	expected
PU107345	TTGGGAAAGATTGGTTTTGG	AAAGCATCGGAGTAGAAAAGACT	57.831	237	no
PU107664	GGGGGTCTCACACTCAGTCA	GCAAAAGACGTTGGATCTGC	60.786	104	yes
PU107743	AGGAGGAAGTGTTGGTGGTG	TGGTGGAGGAACCACACATA	59.806	196	yes
PU107876	TTCCCTTCCCTTTTCAAACC	CAAGAACAAGAAAAGAAATGGCA	60.611	226	yes	yes	expected
PU107901	GCTTTTCCCCAATCTCTCCT	TTCATTACGCTTCTTCGGCT	59.982	255	yes
PU107975	TGCCCATTGGTATCCTCATT	TTCTATACCCCGACGACACC	59.813	149	yes
PU107987	TTGAATTTCAGGCAGTGCAG	GAAATTTCCCATTTCCCGAT	59.963	115	yes	yes	expected
PU108007	CGCTCGGTGGATTAAAATGT	GAGAGAGAAATACCGTACGAGC	57.288	178	no
PU108070	TCTGTTCCTATTCCGATGCC	CTGATAATCCGGAGGCAGAA	60.17	249	yes	yes	expected
PU108345	TGGTTTTTGGGTCACTCTCC	CTCAACGAAGGGAACTGCTT	59.473	213	yes
PU108493	GGGGATGATGAAATGGAAGA	TTGGCAGACTGACTGACGAC	60.03	147	no
PU108512	TGGTTGAGCAGACATGGAAG	CAGATGAATCAGAAGGGGGA	60.003	204	yes
PU108544	AAAACATTGCATTGGGTGGT	TACCCCTTCCCTGTGGTGTA	60.224	116	no
PU108557	GGGTTTCTCCAACTGAGTGC	GGTCCTATACACACAAATATTACCAAA	58.726	175	only Jinganlu
PU108564	AGAGGGGCCATAGTTACCGA	AAGCTCAATCGATCCACCAG	60.218	113	yes	yes	expected
PU108672	CTTGTATCCTCCGCTGCTTC	GAGTACGCGGAGACTGCTTC	60.164	267	no
PU108699	CATTCCACAATGTCTCTGGC	AAGAGTTGGGAGTGGGAACA	59.549	143	yes
PU108774	GGGTTTCGATCAACCTGAGA	GGTCTTCCCTTTTTCCGTTC	59.919	158	no
PU108872	AGACTCTCCTCTGCTCTGCG	AGAAGGGTCTCCAATGGCTT	60.074	123	yes	yes	expected
PU109134	GGGGATTCCTTCACATTTCA	GAAGGCCTTTCCTTCTTGCT	59.962	177	yes	yes	expected
PU109217	GCCGAGAAATCCATCTGGTA	GGTTCCTCAAAACCCACTCA	59.943	115	yes	yes	expected
PU109309	CGCCTTCACTTTTTCTCCAC	TTTTGTTTGAATTCTCCGGC	60.053	193	yes	yes	expected
PU109351	ATTTTGACTGCGAGTGTGCTC	AATACACAAGCAGTCCTTCCG	59.252	100	no
PU109408	TTTTCACCAAACCATTTCCA	TATCCATGAGGCAATGAAGC	58.673	134	yes
PU109497	CCTCCATTTTCGGGTTTACA	ATAGCTCCATCGCAATCCTG	60.199	125	yes
PU109613	TTTCTTCCATCAATTTCGCC	AAAGTCAAAACGAAATGCCG	60.11	269	yes
PU109713	TTTGGTTTCACTACTGGCCC	GCCGAAGTTAAAGCCTCTCA	59.592	199	yes	yes	expected
PU109799	CCCAACAGATGGGAGACAAG	GAGGAGTCTGTAAATGCAACCC	60.004	103	yes	yes	expected
PU109897	AGCGGCTGTGAGTACCAAAT	GTCGTAAAACGTCTCCGTCC	59.598	190	no
PU109992	GGGTGGAAGAGAAGCAGTCA	CACCGACCAATAATGGTGAA	59.247	131	yes	yes	expected
PU109993	GCGATTTCGCAACTTTTCTT	AAGATCGGAAGAGGGATGCT	60.176	102	yes	yes	expected
PU110045	CGGGGACAATCTCACCTCT	TCTCAACCGCCTGCTAACTT	60.015	115	no
PU110060	GGTTTGGCATTTTCGTTGAT	ATTGACAGCCATTGTTGCAG	59.722	188	no
PU110193	TGCACACAGTTGCATTAACAA	CAAACAAACACCTCACCGAA	59.585	160	yes	yes	expected
PU110267	AAAACCGACGACAAAACGAG	CCAGAGATCTCCCTGCATTC	59.761	101	yes	yes	expected
PU110269	AGCGAGACAAAAGCAAAAGC	CCCAGAAAGGAAGCATCAAA	60.184	166	yes
PU110318	CATTGGTGCTGGTAAGTCCC	CAGCAGCAGAAATGGAATCA	59.948	233	yes	yes	expected
PU110334	CAAGGGCAAGCTGTTTGAAT	GGAATTGGGTAGCTGGGTTT	60.187	152	yes	yes	expected
PU110668	GGAAACGAGCAACAACAACA	AATCACCTTCCCCCTGTTTC	60.169	224	yes	yes	expected
PU110718	CTGTTCAGACTGGCTGTTCG	GCTTTTACGGCAAGATCGAG	59.982	264	no
PU110776	CATGCTTCACAGCTCATTAACA	TTTTTCTTGGCAATTTATATCTCA	57.19	128	no
PU110777	CGTCGGGTCTAGGTTTCTTTT	TGCAGATCCTACCTTCACTCTTT	59.424	243	no
PU110815	GGGGACAGCCATAAAGACAG	GGTGAGGGTGAGAAGCAGAG	59.986	183	yes	yes	expected
PU111070	TTTTTCAGCTTGGCTTCGAC	CCTCACCACACAAACTCCCT	60.002	149	yes
PU111072	CGGGGTACCCTAACATTCCT	GTCACTCACGCAGGAACTCA	60.03	195	yes
PU111346	GTGTTTTGCCAGCAACCTTT	TGGTGAACTTAGGGGACGAG	60.103	238	yes
PU111368	ACAATCCCCTCTTCCTACGG	CCATTTCCCAACATCACCAT	60.439	107	no
PU111517	GATCATTGGGCACAGCCTAC	CAAAAGAACCCCGAAGAGAA	59.284	155	yes	yes	expected
PU111524	GCGAAGATTCTCAATCCGAG	TGAAAAATGGCTGTATTGATCC	58.946	107	no
PU111556	GCATGTAGTTTATCCATATCATCAGG	CATGCATCTCGATTTCTGGA	59.756	124	yes
PU111644	GCGGGGAAGGTACTTGTTCT	AAGACCACGAGGTCCGACTA	59.721	101	no
PU111731	GTGAGTGCCAAAAGAACCCT	CCAGTTACTGCCCGACTGTT	60.171	202	no
PU111790	AACCACGACAAATTTCCCAA	TCGTCTTCCTCTTCCTGCTG	60.668	255	yes
PU111868	AACACGCTTCCCTACGAAGA	ATGCTTCAGATGCGGATTTC	60.185	126	yes	yes	expected
PU111945	GACGTGAGATTTTGCGCTTA	AAACAGGGACTAACAAAATTCCTG	59.82	186	yes
PU112121	AATCCTGGTTCTGTCGTTGC	CGATGCTGCTTCCAGTTTTT	60.386	227	no
PU112236	AATGTCCATACTGCGAAGGC	TATTCTGCCCAAACGGAATC	59.901	222	yes
PU112376	TGCAACAAGAACACTTAGACGAA	CGCAGGTTCAAGAAGATTGAG	60.001	236	yes	yes	expected
PU112473	GAGGATGGTTGATTGATGGC	CCAAAACCATATTCATATCCCAA	59.804	126	yes
PU112506	AGCCGAAACTGCCAAAAGTA	CCTCATCAGCAATGGGAGTT	60.073	237	no
PU112654	ACGGAGGCATGCAGTTGT	CAAAGACAACACAGGCAGTGA	59.93	116	yes	yes	expected
PU112775	GGGGACTCTTCCAAAAGCTAA	CCCACGTACTACCACAGCAA	59.634	126	yes	yes	expected
PU112797	GGGGGATTATAAGGCGTCAA	CAGCTTGTTCTTGCTTGCTG	59.928	119	yes	yes	expected
PU113144	ATGGGGCATTCTAACGTCTG	GAGACAGAATCGAAATCAAGTCC	59.231	278	no
PU113298	AAGACTGACTGGGAGGCTGA	TAACACCACCAACAAGCCAA	60.004	225	yes	yes	expected
PU113678	TCTTCCTTGCAATTCCTCTCA	GCTTCTGCCCACTCAAACTC	59.997	181	no
PU113683	CGGGGCAGATACTGAATGAA	AACAGAGGCACAACCACACA	60.203	231	no
PU113830	CTCCGACTCAGAAGACAGTGG	GCTCGAGGAGAGATTCGAGA	59.786	122	no
PU114026	GAAAGAGTCTTCTTTTGGGGTT	CCATCTGAATCACTGTCGGA	59.631	110	yes	yes	distorted
PU114039	GAGAGAGGTTCCTGAAATGGG	TCCATTCTCTCCTTCTCTCCA	58.952	121	no
PU114134	GGCTTCCTCAACCAAAATCA	AAGGCACAGAAAAATGTGGG	59.971	181	yes	yes	expected
PU114472	GAAGGTCTGGAATCTGTGGC	AAACCCGTCGTGATTTTCAG	59.971	147	yes	yes	expected
PU114500	GGGAAAGACGAAGACGAAGA	TTTCCGATCCGATGTGTTCT	60.461	188	no
PU114504	TATTCAGCCGCCATTTCTGT	GACATGTAGCTCCCCGACAC	60.542	226	yes
PU114591	AGAACCGGACCGTCTTTCTA	CCCTTCCTACGTCGTCCATA	59.948	260	yes
PU114881	GCCCCTTGAATTCTCATCG	GAACAAAACCCGAAACGAAA	59.953	119	yes
PU114985	CCTACACCCACCACCTTCTC	TTGCAAAGGGTAGCAGTGTG	59.904	214	yes
PU115017	ACACTCAAATCCAACGAGGC	CCATTGGGCGTTTATCAAAT	59.66	126	yes	yes	expected
PU115044	CCAACTCATCCAAATCACCG	ATGACGTCCCCTCCTTCTTT	59.935	279	yes	yes	expected
PU115050	GGTGCTTTGCAGTGTTCTCA	CTTCCATGCCAGTCGATATG	59.101	146	yes	yes	expected
PU115083	CGCTGAAAGGGACTTGGTAG	TTGTCACCTTTCCCATCCTC	59.903	131	yes	yes	expected
PU115146	TGCTTGCTTCAACCTGAATG	AGTTCTAATTTTTGTTTGGATGTTG	57.864	254	no
PU115158	AATTTTGCAGAACCCATTCC	TCTCAAATATATTCCAACATACAACCA	59.929	173	yes	yes	expected
PU115253	TTTTCATGTGGGGGAGAAAG	AGATGAAGTCGGTGAACGAGA	59.859	101	yes
PU115254	CAGTGCACAAGATGAGTCTGC	TCACAGACGTTTTGGTTTCG	59.734	110	yes
PU115303	CAGCAGCAGAACATCAGGAA	CCCCACAACAAAACCAGAAT	59.688	274	yes	yes	expected
PU115649	AAAATTTACAAAAAGGCCCTCC	TGAGGCTCGATGACAGAGTC	59.078	100	yes	yes	expected
PU115735	GGCAACCAATTTCATGGCTA	TGGGAGGCACATTAGAGGAG	60.21	170	yes	yes	expected
PU115906	AAGAACAGGGAAAGGGCAGT	GCCTCAAAAATGAGCCTCTG	59.955	199	yes	yes	expected
PU116048	GAAAGGCGACCGTAATGGTA	CACAACTCCCAACCAAATTCA	60.771	138	yes	yes	expected
PU116132	GGGAGAGAAGTTCTTCTTCGTTT	GCAAAAATAGGCGACGAGAG	59.982	249	yes	yes	expected
PU116360	GGGCAAACAAGACGATCAAT	ACCACCGCATACAGGATAGC	59.985	255	yes	yes	expected
PU116491	AACATGGTGGGATCATCCTG	TGACTCCTCATATTCCTCATCGT	59.976	154	yes	yes	expected
PU116526	TCATGACACCCTCTGTTGGA	GACCTGCTTGTGTGGTCAGA	59.872	214	yes
PU116529	CAGCTTGGCATCGTCTTCTA	AAGGGAAAAGGGGAAGTACAA	58.988	119	no
PU116655	CGGGGTTACGCTTATACACA	TCTAGAGAGATGATCGGCGG	60.461	101	only Jinganlu
PU116711	GAAAAAGACGCCGACAGAAG	GAATCGTGATCGAAGACCGT	60.081	187	yes	yes	distorted
PU116872	TCTGGGAGTTTATTGAGCCG	CCCCACGAGAAACACAAAAT	59.83	133	yes	yes	expected
PU116954	TGAAAGAACCGAAATGTCCC	AAATCTCACGTTCAGGTCCG	60.111	246	yes	yes	expected
PU117059	GGTCAGAGTCCCACAGCAAT	ACGACTTTGGTGAATGGAGG	59.966	179	yes
PU117123	CTCACCGGAAAATCCAAATG	CAAAGACGAGCAGAGCACAG	59.922	218	yes
PU117303	GGCAACAACTGCAAACAAAA	GAAATAATGCTAAAACTAAAGACAACC	57.4	153	only Jinganlu
PU117325	GTCGGCTTCGAAATCTTGAG	CACTCCCTTCTATTAACCCTAAACT	57.615	215	no
PU117580	CCTTTGGCCTTGAACAACTC	GGAGGATTAAAAGTTAAGCTCCAA	59.248	263	yes	yes	expected
PU117710	GGGAAAATAATTGGTGCGAC	TCAGCATGTTATTGCTTCGC	59.983	129	only Jinganlu
PU117772	AGCAAGAGCAAGAAGAGAGCA	ATCACATGGTTGATGGCTGA	59.925	158	yes	yes	expected
PU117968	GATTAACGATGGATTCGGGA	AGCGTCGTTCATATTCCCAC	59.962	125	yes	yes	expected
PU118069	CGTCGGGGGTTAATTCTATTC	CCTTGTTCTGCATCTCATCTAGT	57.647	100	no
PU118410	CGATTCAGAACTAGCGGCTT	AGAAAGGACAGAAGGGCAGC	60.903	102	yes	yes	expected
PU118484	ATGGGTGATGGTCCATTTGT	AGTGGCCGACAACAAACATT	60.419	121	yes
PU118659	TGGATGGAGAGCCTTTATGG	AAAATTTACAGTCGGAGAAGATGA	58.4	225	yes
PU118737	CCGATGCATTTTTGGAGTTT	TCGGCTCACTGCATCAATTA	60.366	129	no
PU118925	CGGGGGTACTAGTAAAACGTCA	GCTGAGAGCGAAAGGAAACA	60.657	105	yes
PU119034	AAGCTTTCCTCTTCCTTCTGC	TTGTTGGACTGTAAAAGAATGTTTG	59.518	111	yes
PU119508	TTTTTCCTTTCAATTTCCTTTTT	AATCACACCTGGCATGTGAA	59.967	167	yes
PU119795	TGGTTGATCAGAGAGGGGTC	ACCCCCACTTTAAGGGTACG	60.102	221	no
PU120159	ATCTTTGCAACGGGAGAGAA	GAAAAGCCGTGTAGGTGCTC	59.882	145	yes
PU120320	CGGGGGCAAAACAATAAGT	CTGCTCTTCTTACGCCATCG	61.06	101	no
PU120403	CGTCGGGGACACATGTTACT	CCCTCTGATTTCCCCTTTTC	59.875	167	yes
PU120529	TCAAAGATTTGTCGACGCAG	AACGGATCGAAAACATTCCA	60.309	103	yes
PU120790	GGGGTTTTGGGGAGAGAGAG	GGAGATGGGATTCAGAGCAG	59.761	109	yes
PU121058	ACCATCATGTCTTGGCTTCC	ACCATTGTGGAGAGTCGTGA	59.101	236	yes
PU121091	TCGGGGTCTCGAAAAATACC	TCGAAATTAGAGAGTGGTTGAGC	59.906	108	no
PU121135	AGCCGACAAACTGGAGAGAA	TCAAATAAAAGGAGGAGGGGA	59.89	240	no
PU121161	CGAAGATTCAAAGGCAAACC	TTGTTGGTTCCGTAGTGTGTG	59.519	151	only Jinganlu
PU121182	CAATACTCTGCTCAAGACATTTTGT	ATATGAAACACCGCCGAAGA	60.469	216	no
PU121228	GGGGTATCGTCGTTGTTTCT	ACCTGTAAAGGAAGGCGGAT	59.962	176	no
PU121248	GCAGCAGTTTCCCAATGTTT	GCCCTTCCTAATTAATTGCC	57.719	265	no
PU121552	AGTTTTCTAATCGCCGCAGA	CGATGCACATTTACGGTCAC	59.995	150	yes
PU121680	GTTCGACAAGAGGTCGCATT	TTTCAATTTCCAAGTTGCCC	59.916	252	no
PU121840	ATTTCCCCCTTTCCCTTCTT	TGGTTACAATTAGGGGTCCG	59.679	117	only Jinganlu
PU122209	GTCGGGGTAAGCCTCTGTCT	GCTTTGCTTCCCATTTTCAA	60.188	125	no
PU122474	GGGGCATATCATCAACCAAT	GCAGAAGAAGAGAGAGAAAAGAGAA	59.143	268	yes
PU122491	AGAAGATGATGGCTGGATCG	GCATTCGTGGAGATCTTAATCC	59.937	107	yes
PU122534	CCGTTCTTGAGCACCTTTTC	TTTTATTGTTACCTGGCGGC	59.964	201	yes	yes	expected
[truncated: 247 more rows]
