# Supplementary material for: A High-Density EST-SSR-Based Genetic Map and QTL Analysis of Dwarf Trait in Cucurbita pepo L
Source: Int J Mol Sci. 2018 Oct 12;19(10):3140. doi: 10.3390/ijms19103140 (PMC6213718; doi:10.3390/ijms19103140)
Supplement: Supplementary file 1 [file ijms-19-03140-s001.zip › Supplementary Files/Data S2.XLSX]

## Sheet: Sheet1
DATA S2. Detailed information of genetic map and common marker with previous gSSR maps.
	Detailed map information				With C.pepo map (Gong et al., 2008a)			With C.moschata map (Gong et al., 2008b)
	Linkage group	Marker name	Position(cM)		Corresponding linkage group	Common marker		Corresponding linkage group	Common marker
	LG1	PU109992	0
	LG1	PU047376	2.987
	LG1	PU092690	6.962
	LG1	PU024380	7.169
	LG1	PU041299	7.654
	LG1	PU110815	13.318
	LG1	PU074146	16.835
	LG1	CMTm209	17.601		LGp2	CMTm209		LGm18	CMTm209
	LG1	CMTm48	25.072		LGp2	CMTm48
	LG1	PU026180	29.574
	LG1	PU002757	33.148
	LG1	PU030434	38.144
	LG1	PU052429	53.713
	LG1	PU054783	59.022
	LG1	PU090636	61.975
	LG1	PU027130	71.478
	LG1	CMTm174	73.645
	LG1	PU016620	74.629
	LG1	PU085455	82.41
	LG1	PU093059	82.416
	LG1	PU022040	84.61
	LG1	PU060709	84.781
	LG1	PU054392	86.196
	LG1	PU011399	89.756
	LG1	PU077145	91.553
	LG1	PU046990	92.972
	LG1	PU037974	98.214
	LG1	PU088120	102.794
	LG1	PU095690	103.328
	LG1	PU033411	103.503
	LG1	PU006135	107.163
	LG1	PU098138	107.262
	LG1	PU132516	107.863
	LG1	PU056558	113.754
	LG1	PU071092	114.537
	LG1	PU099798	115.65
	LG1	PU006420	120.647
	LG1	CMTm189	127.335		LGp5	CMTm189		LGm24	CMTm189
	LG1	PU076105	128.261
	LG1	PU081914	129.79
	LG1	PU009206	130.411
	LG1	PU038951	131.332
	LG1	PU053991	131.58
	LG1	PU043865	132.27
	LG1	PU021565	133.377
	LG1	PU115649	137.536
	LG1	PU014580	138.222
	LG1	PU046694	139.332
	LG1	PU017754	140.061
	LG1	PU117968	142.009
	LG1	PU027053	142.556
	LG1	PU124393	144.993
	LG1	PU115906	145.549
	LG1	PU104506	147.016
	LG1	PU043627	148.715
	LG1	CMTp129	150.725		LGp5	CMTp129		LGm24	CMTp129
	LG1	PU046932	151.274
	LG1	PU094092	151.607
	LG1	CMTm93	154.625
	LG1	CMTm94	155.014
	LG1	SSR13023	155.14
	LG1	PU001593	155.935
	LG1	PU103940	156.288
	LG1	PU091871	159.342
	LG1	PU066413	160.056
	LG1	PU051763	162.181
	LG1	PU054272	164.053
	LG1	PU017011	167.051
	LG1	PU115017	170.414
	LG1	PU104063	171.198
	LG1	PU044215	179.319
	LG1	CMTp46	185.685		LGp5	CMTp46
	LG1	PU052773	189.922
	LG1	PU077903	190.966
	LG10	PU132774	0
	LG10	CMTm82	13.382
	LG10	PU124115	17.925
	LG10	PU028486	29.375
	LG10	PU053842	31.647
	LG10	CMTp68	50.092		LGp13	CMTp68		LGm19	CMTp68
	LG10	PU032128	57.789
	LG10	PU001331	58.559
	LG10	PU083926	59.65
	LG10	PU089768	60.783
	LG10	PU042403	64.766
	LG10	CMTm11	68.304		LGp13	CMTm11		LGm19	CMTm11
	LG10	PU076293	72.239
	LG10	PU041084	76.316
	LG10	PU021410	79.348
	LG10	PU132302	81.334
	LG10	PU046849	83.816
	LG10	PU071401	85.129
	LG10	PU066416	89.681
	LG10	PU101734	93.881
	LG10	CMTm99	95.856
	LG10	PU047339	101.78
	LG10	PU069548	103.695
	LG10	CMTm21	106.136
	LG11	PU042685	0
	LG11	PU024875	0.768
	LG11	PU133967	6.148
	LG11	CMTp187	6.608		LGp3b	CMTp187
	LG11	PU078225	14.107
	LG11	PU062136	18.41
	LG11	PU003801	27.471
	LG11	PU029942	29.779
	LG11	PU096969	31.45
	LG11	PU051016	33.286
	LG11	PU009705	37.443
	LG11	PU108070	38.349
	LG11	PU064887	38.863
	LG11	SSR19172	39.051
	LG11	PU099310	39.302
	LG11	CMTm42	41.254		LGp3b	CMTm42		LGm7	CMTm42
	LG11	CMTp249	41.765					LGm7	CMTp249
	LG11	PU000705	46.857
	LG11	PU080498	52.79
	LG11	CMTmC67	53.886		LGp3a	CMTmC67
	LG11	PU050923	55.094
	LG11	PU046308	56.253
	LG11	CMTm35	56.853					LGm7	CMTm35
	LG11	PU092698	57.683
	LG11	PU093763	62.43
	LG11	PU042928	64.396
	LG11	PU116491	67.812
	LG11	PU092774	72.952
	LG11	PU110668	74.54
	LG11	PU080943	75.813
	LG11	PU072485	86.479
	LG11	PU105237	87.747
	LG11	PU052344	89.391
	LG11	CMTm179	90.184
	LG11	PU018966	90.709
	LG11	PU110267	97.755
	LG11	PU038837	100.946
	LG12	PU044784	0
	LG12	PU009133	16.768
	LG12	PU024680	17.623
	LG12	CMTp39	17.65		LGp9	CMTp39		LGm15	CMTp39
	LG12	PU116872	30.116
	LG12	PU100558	32.105
	LG12	PU040365	53.161
	LG12	CMTm60	54.344					LGm15	CMTm60
	LG12	CMTp83	54.646
	LG12	PU106640	56.105
	LG12	CMTp223	56.32
	LG12	PU054398	57.884
	LG12	PU124315	58.322
	LG12	PU024657	58.547
	LG12	CMTp164	68.291
	LG12	PU027013	70.87
	LG12	PU044379	79.054
	LG12	CMTm90	82.826			CMTm90		LGm20	CMTm90
	LG12	PU112376	88.858
	LG12	PU009701	91.055
	LG12	PU058814	95.521
	LG12	PU001322	96.3
	LG12	CMTm261	98.323		LGp9	CMTm261		LGm20	CMTm261
	LG12	PU075020	99.384
	LG12	PU049007	99.845
	LG13	CMTp228	0
	LG13	PU094812	8.638
	LG13	PU065564	20.184
	LG13	CMTp41	23.58		LGp10a	CMTp41
	LG13	PU126715	49.834
	LG13	PU069503	58.634
	LG13	PU007995	59.563
	LG13	PU048562	61.797
	LG13	CMTm87	63.746		LGp15	CMTm87		LGm22	CMTm87
	LG13	PU044692	64.186
	LG13	PU134805	67.915
	LG13	PU040741	70.823
	LG13	PU007643	74.033
	LG13	PU123519	76.684
	LG13	PU127068	78.466
	LG13	PU010112	92.53
	LG14	PU125010	0
	LG14	CMTp265	6.563					LGm4	CMTp265
	LG14	CMTp245	6.602		LGp11	CMTp245		LGm4	CMTp245
	LG14	PU124437	26.147
	LG14	CMTm155	30.191
	LG14	PU115050	34.468
	LG14	PU097185	35.755
	LG14	PU049246	36.857
	LG14	PU027166	37.69
	LG14	PU054992	51.276
	LG14	PU024733	52.699
	LG14	CMTm227	55.36					LGm25	CMTm227
	LG14	PU061186	64.978
	LG14	PU044193	68.14
	LG14	PU109134	73.909
	LG14	PU053762	74.466
	LG14	PU013015	75.895
	LG14	CMTm150	78.97
	LG14	PU037441	84.808
	LG14	PU005222	87.721
	LG14	PU135231	88.199
	LG14	PU086802	88.929
	LG14	PU045789	91.156
	LG15	PU135022	0
	LG15	CMTmC11	0.411
	LG15	CMTm144	1.409		LGp7	CMTm144		LGm2	CMTm144
	LG15	PU028034	15.243
	LG15	PU038956	19.216
	LG15	PU000104	25.271
	LG15	PU116954	27.593
	LG15	CMTm18	30.051
	LG15	PU036732	36.217
	LG15	CMTmC12	38.6
	LG15	PU036119	49.77
	LG15	PU068691	78.826
	LG15	PU059350	83.827
	LG15	CMTm117	85.933		LGp7	CMTm117		LGm2	CMTm117
	LG15	PU021880	88.914
	LG15	CMTm260	90.905
	LG16	PU071829	0
	LG16	PU065355	1.152
	LG16	PU065121	1.475
	LG16	PU053013	10.779
	LG16	CMTp102	17.012		LGp17	CMTp102
	LG16	PU049050	19.206
	LG16	PU007662	23.577
	LG16	PU075756	24.715
	LG16	PU040079	28.993
	LG16	PU102447	31.112
	LG16	PU040377	32.453
	LG16	PU003340	35.907
	LG16	PU091829	36.012
	LG16	PU077245	37.118
	LG16	PU080528	37.889
	LG16	PU008208	38.343
	LG16	PU105662	44.514
	LG16	PU064011	46.192
	LG16	PU059022	49.469
	LG16	PU124743	52.566
	LG16	PU051660	53.478
	LG16	CMTm157	60.845		LGp17	CMTm157		LGm12	CMTm157
	LG16	PU066786	65.012
	LG16	PU064698	71.83
	LG16	PU130779	72.492
	LG16	CMTp133	74.479		LGp17	CMTp133		LGm12	CMTp133
	LG16	PU067655	80.013
	LG16	PU132764	87.285
	LG16	CMTm224	90.198		LGp17	CMTm224		LGm12	CMTm224
	LG17	CMTm187	0		LGp18	CMTm187		LGm5b	CMTm187
	LG17	PU109217	4.996
	LG17	PU092248	10.873
	LG17	CMTmC21	13.257		LGp18	CMTmC21		LGm5b	CMTmC21
	LG17	CMTmC22	13.561					LGm5b	CMTmC22
	LG17	PU004977	16.995
	LG17	PU075087	19.464
	LG17	PU123773	25.08
	LG17	PU014043	26.404
	LG17	PU038870	27.164
	LG17	PU106055	27.169
	LG17	PU031077	29.709
	LG17	PU036618	29.901
	LG17	PU041778	30.437
	LG17	PU029787	32.254
	LG17	PU081605	35.644
	LG17	PU123834	36.85
	LG17	PU049129	41.016
	LG17	CMTm49	42.615		LGp18	CMTm49
	LG17	PU016599	53.947
	LG17	CMTp156	54.884		LGp18	CMTp156
	LG17	PU132712	55.529
	LG17	PU087587	59.857
	LG17	PU081528	61.04
	LG17	PU042495	67.908
	LG17	CMTm137	70.085					LGm11	CMTm137
	LG17	CMTm214	70.793		LGp18	CMTm214		LGm11	CMTm214
	LG17	PU061879	74.046
	LG17	PU113298	84.172
	LG17	PU057851	86.768
	LG17	PU030992	89.256
	LG18	PU029729	0
	LG18	PU084240	2.833
	LG18	PU061119	5.137
	LG18	PU020688	6.789
	LG18	PU017625	8.394
	LG18	PU057150	12.466
	LG18	PU045376	22.314
	LG18	PU043618	25.86
	LG18	PU103105	26.624
	LG18	CMTp176	27.171		LGp14	CMTp176		LGm21b	CMTp176
	LG18	PU087520	27.566
	LG18	CMTp127	27.581					LGm21b	CMTp127
	LG18	CMTm165	27.754					LGm21b	CMTm165
	LG18	PU106292	28.041
	LG18	PU001176	29.852
	LG18	CMTm235	41.999		LGp14	CMTm235		LGm21a	CMTm235
	LG18	PU091950	44.545
	LG18	PU003126	64.523
	LG18	PU112797	67.579
	LG18	PU114472	68.289
	LG18	PU131229	68.728
	LG18	PU002764	70.4
	LG18	PU096946	72.311
	LG18	PU051940	72.312
	LG18	PU116048	73.51
	LG18	PU107987	85.1
	LG18	PU099593	87.666
	LG19	PU030458	0
	LG19	CMTm130	1.809		LGp6	CMTm130		LGm16	CMTm130
	LG19	PU089721	2.313
	LG19	CMTp224	3.054		LGp6	CMTp224		LGm16	CMTp224
	LG19	PU135696	3.084
	LG19	CMTp163	4.135		LGp6	CMTp163
	LG19	PU110334	5.604
	LG19	PU132938	10.437
	LG19	CMTm47	11.501		LGp9	CMTm47
	LG19	PU112654	13.542
	LG19	PU088380	15.5
	LG19	CMTm88	15.827		LGp6	CMTm88
	LG19	CMTm254	38.577
	LG19	PU003313	42.652
	LG19	PU073854	43.037
	LG19	PU089860	44.599
	LG19	PU066291	58.117
	LG19	PU027446	60.634
	LG19	PU050208	61.655
	LG19	PU029768	66.037
	LG19	CMTp211	67.287		LGp6	CMTp211
	LG19	PU098896	68.574
	LG19	CMTm252	72.477		LGp6	CMTm252		LGm10	CMTm252
	LG19	PU011777	74.305
	LG19	PU052684	78.195
	LG19	PU037265	79.263
	LG19	PU060338	81.123
	LG2	PU025345	0
	LG2	PU087362	6.203
	LG2	PU135173	6.85
	LG2	PU118410	9.471
	LG2	PU133952	16.813
	LG2	PU023671	18.833
	LG2	PU131278	24.302
	LG2	PU108872	40.956
	LG2	PU087723	43.574
	LG2	PU130041	44.757
	LG2	PU011613	46.983
	LG2	PU101742	49.252
	LG2	PU083719	55.308
	LG2	PU094388	64.599
	LG2	CMTp79	67.122
	LG2	PU076711	67.262
	LG2	PU083275	67.267
	LG2	CMTm83	67.531		LGp20	CMTm83		LGm1a	CMTm83
	LG2	PU072720	69.068
	LG2	CMTmC37	70.811
	LG2	PU044814	75.518
	LG2	CMTm233	76.9		LGp20	CMTm233
	LG2	PU020742	83.842
	LG2	PU122547	84.553
	LG2	PU087123	88.855
	LG2	PU041497	91.593
	LG2	CMTmC15	94.669		LGp20	CMTmC15		LGm1a	CMTmC15
	LG2	CMTmC61	94.724		LGp20	CMTmC61		LGm1a	CMTmC61
	LG2	CMTm188	99.36		LGp20	CMTm188		LGm1a	CMTm188
	LG2	PU057361	105.685
	LG2	PU034151	108.159
	LG2	PU044773	112.818
	LG2	PU095498	113.206
	LG2	PU003146	113.815
	LG2	CMTm207	117.364		LGp20	CMTm207		LGm1a	CMTm207
	LG2	PU069599	120.165
	LG2	PU047619	124.197
	LG2	PU095122	143.683
	LG2	PU055124	149.059
	LG2	PU002210	149.729
	LG2	PU105439	150.68
	LG2	PU115044	151.256
	LG2	PU099099	152.127
	LG20	PU001573	0
	LG20	CMTp36	1.015		LGp12	CMTp36		LGm9	CMTp36
	LG20	PU051973	3.366
	LG20	PU075627	3.382
	LG20	CMTm61	5.882		LGp12	CMTm61		LGm9	CMTm61
	LG20	PU004614	8.775
	LG20	PU105254	13.626
	LG20	PU094931	13.936
	LG20	PU092399	14.302
	LG20	PU012717	23.368
	LG20	PU133176	29.199
	LG20	PU096794	39.976
	LG20	PU015930	45.386
	LG20	CMTm133	49.623
	LG20	PU107325	50.116
	LG20	PU076472	50.273
	LG20	PU090392	51.254
	LG20	PU078914	56.222
	LG20	PU035479	57.394
	LG20	PU012010	59.456
	LG20	PU030772	62.264
	LG20	PU034521	64.529
	LG20	PU000190	67.349
	LG3	PU029193	0
	LG3	PU025971	9.978
	LG3	PU081274	11.375
	LG3	PU021288	13.035
	LG3	CMTp66	22.637		LGp10a	CMTp66
	LG3	CMTp138	26.281		LGp10a	CMTp138
	LG3	PU115735	32.228
	LG3	PU107876	35.679
	LG3	PU058318	42.996
	LG3	PU079391	48.257
	LG3	PU037422	49.745
	LG3	PU057103	54.235
	LG3	PU125601	68.914
	LG3	PU025147	71.502
	LG3	CMTp87	73.603
	LG3	PU001703	76.454
	LG3	PU039828	79.125
	LG3	PU020609	81.429
	LG3	PU015490	91.161
	LG3	PU056327	93.322
	LG3	PU033355	94.176
	LG3	PU065311	98.55
	LG3	PU106049	102.069
	LG3	PU033715	110.581
	LG3	PU078782	122.78
	LG3	CMTm19	126.494		LGp10b	CMTm19
	LG3	PU026958	134.106
	LG3	PU117580	135.83
	LG3	PU102639	136.636
	LG3	PU063721	138.769
	LG3	PU126973	141.699
	LG3	SSR04632	141.866
	LG4	PU125854	0
	LG4	CMTp37	6.131					LGm8	CMTp37
	LG4	CMTp231	6.786		LGp16	CMTp231		LGm8	CMTp231
	LG4	PU001690	10.82
	LG4	PU040251	12.498
	LG4	PU055428	14.865
	LG4	PU061990	22.287
	LG4	PU114134	22.45
	LG4	PU053090	28.245
	LG4	PU127659	32.269
	LG4	CMTm154	35.738		LGp16	CMTm154		LGm3	CMTm154
	LG4	PU125236	36.769
	LG4	PU002959	37.486
	LG4	PU132117	43.692
	LG4	PU036922	63.525
	LG4	PU068168	64.529
	LG4	CMTp217	64.8		LGp16	CMTp217
	LG4	PU021857	66.323
	LG4	CMTp206	66.573					LGm3	CMTp206
	LG4	CMTp107	66.948		LGp16	CMTp107
	LG4	PU092459	68.895
	LG4	PU111868	70.147
	LG4	PU076093	74.871
	LG4	PU102220	75.452
	LG4	PU005275	75.781
	LG4	PU048821	76.533
	LG4	PU035432	77.343
	LG4	PU110318	79.761
	LG4	PU006675	80.449
	LG4	CMTm192	81.605		LGp16	CMTm192		LGm3	CMTm192
	LG4	CMTm128	83.704					LGm3	CMTm128
	LG4	PU053044	85.718
	LG4	PU082899	88.998
	LG4	CMTm76	91.466		LGp16	CMTm76		LGm3	CMTm76
	LG4	PU101033	94.048
	LG4	PU020717	105.318
	LG4	PU109309	107.329
	LG4	PU066043	112.175
	LG4	PU078234	114.486
	LG4	PU056761	123.485
	LG4	CMTp247	128.479		LGp16	CMTp247
	LG4	PU090040	129.734
	LG4	PU038482	134.154
	LG4	PU002008	134.187
	LG5	PU004745	0
	LG5	PU052293	0.548
	LG5	CMTm97	0.649		LGp4	CMTm97
	LG5	PU001158	2.514
	LG5	CMTm3	2.706
	LG5	CMTmC62	5.483		LGp4	CMTmC62
	LG5	PU035798	13.796
	LG5	PU031539	17.21
	LG5	CMTm20	21.401					LGm1c	CMTm20
	LG5	PU051067	22.057
	LG5	PU115158	24.804
	LG5	PU069855	37.445
	LG5	PU000556	40.33
	LG5	PU029375	42.061
	LG5	PU103958	43.509
	LG5	CMTm73	45.933		LGp4	CMTm73
	LG5	CMTm23	46.901					LGm1c	CMTm23
	LG5	PU099907	51.078
	LG5	PU044503	51.98
	LG5	PU068784	53.654
	LG5	CMTp62	58.051		LGp4	CMTp62		LGm1c	CMTp62
	LG5	CMTp63	59.171		LGp4	CMTp63
	LG5	PU015203	75.905
	LG5	CMTm168	83.681		LGp4	CMTm168
	LG5	PU015722	86.79
	LG5	PU073415	88.048
	LG5	PU060426	89.213
	LG5	PU065680	90.534
	LG5	PU001854	92.829
	LG5	PU002397	93.251
	LG5	PU054786	93.344
	LG5	CMTm120	95.589		LGp4	CMTm120		LGm5a	CMTm120
	LG5	PU116360	96.813
	LG5	PU021010	99.957
	LG5	PU100821	106.175
	LG5	PU049966	109.145
	LG5	PU109799	119.374
	LG5	CMTmC60	121.982					LGm5a	CMTmC60
	LG5	PU037401	122.732
	LG5	PU041567	123.57
	LG5	PU054487	127.68
	LG5	PU062164	127.68
	LG5	CMTm14	129.922					LGm5a	CMTm14
	LG6	PU036946	0
	LG6	PU107001	1.812
	LG6	PU033206	7.149
	LG6	PU134907	9.346
	LG6	PU056837	11.368
	LG6	PU052763	12.768
	LG6	CMTp193	17.192		LGp1	CMTp193
	LG6	PU122534	18.611
	LG6	PU127383	20.97
	LG6	PU074649	21.818
	LG6	PU072687	22.55
	LG6	PU092483	28.019
	LG6	PU109993	36.421
	LG6	PU028216	37.587
	LG6	PU112775	39.107
	LG6	PU046204	42.002
	LG6	PU003157	45.668
	LG6	PU115083	55.769
	LG6	CMTm140	57.885					LGm13	CMTm140
	LG6	PU088952	71.53
	LG6	PU060836	82.388
	LG6	PU127862	83.708
	LG6	PU110193	90.072
	LG6	CMTmC64	95.673					LGm13	CMTmC64
	LG6	PU065474	105.972
	LG6	PU090726	107.123
	LG6	PU055331	107.864
	LG6	CMTmC10	108.524
	LG6	PU018564	115.723
	LG6	SSR14026	117.168
	LG6	CMTp201	120.679		LGp1	CMTp201		LGm13	CMTp201
	LG6	PU061710	122.178
	LG6	PU009087	122.654
	LG6	PU125463	123.558
	LG6	PU086624	124.56
	LG6	PU072279	126.003
	LG7	PU127244	0
	LG7	PU054674	2.535
	LG7	PU017321	3.785
	LG7	CMTm129	7.661		LGp15	CMTm129		LGm26	CMTm129
	LG7	PU002128	20.149
	LG7	PU065824	21.954
	LG7	CMTp202	22.979					LGm26	CMTp202
	LG7	PU104992	28.038
	LG7	PU041157	30.069
	LG7	PU024307	31.934
	LG7	PU048845	36.279
	LG7	PU076468	37.328
	LG7	PU133771	39.187
	LG7	PU059899	42.942
	LG7	PU082276	49.71
	LG7	PU111517	53.714
	LG7	PU078910	57.37
	LG7	CMTm259	101.188		LGp15	CMTm259
	LG7	PU097280	102.773
	LG7	PU108564	103.858
	LG7	PU075944	106.239
	LG7	CMTm178	106.523
	LG7	CMTp158	108.313		LGp15	CMTp158
	LG7	CMTp169	108.641		LGp15	CMTp169
	LG7	PU065517	109.114
	LG7	PU061805	110.027
	LG8	CMTm66	0		LGp8	CMTm66		LGm14	CMTm66
	LG8	CMTm186	0.582					LGm14	CMTm186
	LG8	CMTmC27	13.693
	LG8	PU116132	22.992
	LG8	CMTm68	23.188		LGp10a	CMTm68		LGm14	CMTm68
	LG8	PU034901	29.77
	LG8	PU053026	48.691
	LG8	PU023307	50.361
	LG8	PU028410	55.11
	LG8	PU092621	55.927
	LG8	PU019041	58.101
	LG8	PU014148	60.256
	LG8	PU044170	69.259
	LG8	PU027784	75.359
	LG8	PU104843	77.895
	LG8	PU030312	80.703
	LG8	PU003279	80.722
	LG8	PU106013	81.017
	LG8	PU115303	89.86
	LG8	CMTm52	91.074		LGp8	CMTm52		LGm14	CMTm52
	LG8	PU117772	92.599
	LG8	PU006809	93.512
	LG8	PU043530	95.017
	LG8	PU101993	97.119
	LG8	PU033860	98.42
	LG8	PU088632	100.186
	LG8	PU036046	108.595
	LG9	PU035141	0
	LG9	PU088611	2.951
	LG9	PU025208	22.074
	LG9	PU034640	24.886
	LG9	PU124192	26.37
	LG9	CMTp97	27.798		LGp19	CMTp97
	LG9	PU057995	33.266
	LG9	CMTp132	39.147		LGp19	CMTp132
	LG9	CMTp199	39.85
	LG9	PU066081	49.477
	LG9	PU099646	55.772
	LG9	CMTp246	67.051
	LG9	PU020198	68.576
	LG9	PU015655	73.01
	LG9	CMTm98	89.757		LGp3a	CMTm98
	LG9	PU109713	90.28
	LG9	PU044222	93.221
	LG9	CMTp55	94.701		LGp3a	CMTp55
	LG9	PU101389	99.78
	LG9	CMTp131	108.295		LGp3a	CMTp131
